# Supplementary material for: Consensus and uncertainty in the geographic range of Aedes aegypti and Aedes albopictus in the contiguous United States: Multi-model assessment and synthesis
Source: PLoS Comput Biol. 2019 Oct 10;15(10):e1007369. doi: 10.1371/journal.pcbi.1007369 (PMC6786520; doi:10.1371/journal.pcbi.1007369)
Supplement: S2 Data — Spreadsheet including columns for county FIPS codes, names, latitude, longitude, inclusion in the training/testing datasets as present (1) or pseudo-absent (0), model-specific binary predictions, and calibrated probabilistic ensemble predictions. (CSV) [file pcbi.1007369.s007.csv]

fips_counties	mpdatanames_counties	lat_counties	lon_counties	record_train_Fig1d	record_test_Fig1d	kobayashi_Fig3a	medlock_Fig3b	ecdc_Fig3c	mogi_Fig3d	campbell_Fig3e	kraemer_Fig3f	proestos_Fig3g	johnson_Fig3h	pred_calib_Fig6a
1001	Conterminous US : Alabama : Autauga	32.532238	-86.646439	1	-999	1	1	1	1	1	1	1	1	0.999575369
1003	Conterminous US : Alabama : Baldwin	30.659218	-87.746063	1	-999	1	1	1	1	1	1	1	1	0.999575369
1005	Conterminous US : Alabama : Barbour	31.870253	-85.405106	1	-999	1	1	1	1	1	1	1	1	0.999575369
1007	Conterminous US : Alabama : Bibb	33.015892	-87.127151	-999	1	1	1	1	1	1	1	1	1	0.999575369
1009	Conterminous US : Alabama : Blount	33.97736	-86.566437	1	-999	1	1	1	1	1	1	1	1	0.999575369
1011	Conterminous US : Alabama : Bullock	32.101761	-85.717262	1	-999	1	1	1	1	1	1	1	1	0.999575369
1013	Conterminous US : Alabama : Butler	31.751667	-86.681969	1	-999	1	1	1	1	1	1	1	1	0.999575369
1015	Conterminous US : Alabama : Calhoun	33.771706	-85.82251	1	-999	1	1	1	1	1	1	1	1	0.999575369
1017	Conterminous US : Alabama : Chambers	32.915504	-85.394035	1	-999	1	1	1	1	1	1	1	1	0.999575369
1019	Conterminous US : Alabama : Cherokee	34.069515	-85.654243	1	-999	1	1	1	1	1	1	1	1	0.999575369
1021	Conterminous US : Alabama : Chilton	32.85405	-86.726608	1	-999	1	1	1	1	1	1	1	1	0.999575369
1023	Conterminous US : Alabama : Choctaw	31.990997	-88.248909	1	-999	1	1	1	1	1	1	1	1	0.999575369
1025	Conterminous US : Alabama : Clarke	31.68552	-87.818626	-999	1	1	1	1	1	1	1	1	1	0.999575369
1027	Conterminous US : Alabama : Clay	33.270401	-85.863525	1	-999	1	1	1	1	1	1	1	1	0.999575369
1029	Conterminous US : Alabama : Cleburne	33.671963	-85.516129	1	-999	1	1	1	1	1	1	1	1	0.999575369
1031	Conterminous US : Alabama : Coffee	31.402258	-85.989601	1	-999	1	1	1	1	1	1	1	1	0.999575369
1033	Conterminous US : Alabama : Colbert	34.703114	-87.80146	1	-999	1	1	1	1	1	1	1	1	0.999575369
1035	Conterminous US : Alabama : Conecuh	31.430925	-86.988724	1	-999	1	1	1	1	1	1	1	1	0.999575369
1037	Conterminous US : Alabama : Coosa	32.931446	-86.243484	1	-999	1	1	1	1	1	1	1	1	0.999575369
1039	Conterminous US : Alabama : Covington	31.243986	-86.448723	1	-999	1	1	1	1	1	1	1	1	0.999575369
1041	Conterminous US : Alabama : Crenshaw	31.732826	-86.319221	1	-999	1	1	1	1	1	1	1	1	0.999575369
1043	Conterminous US : Alabama : Cullman	34.131924	-86.86927	1	-999	1	1	1	1	1	1	1	1	0.999575369
1045	Conterminous US : Alabama : Dale	31.430655	-85.609474	1	-999	1	1	1	1	1	1	1	1	0.999575369
1047	Conterminous US : Alabama : Dallas	32.333542	-87.114357	1	-999	1	1	1	1	1	1	1	1	0.999575369
1049	Conterminous US : Alabama : De Kalb	34.46093	-85.803993	1	-999	1	1	1	1	1	1	1	1	0.999575369
1051	Conterminous US : Alabama : Elmore	32.597229	-86.142738	1	-999	1	1	1	1	1	1	1	1	0.999575369
1053	Conterminous US : Alabama : Escambia	31.122288	-87.168411	1	-999	1	1	1	1	1	1	1	1	0.999575369
1055	Conterminous US : Alabama : Etowah	34.047642	-86.034264	1	-999	1	1	1	1	1	1	1	1	0.999575369
1057	Conterminous US : Alabama : Fayette	33.716156	-87.76429	1	-999	1	1	1	1	1	1	1	1	0.999575369
1059	Conterminous US : Alabama : Franklin	34.44199	-87.842812	1	-999	1	1	1	1	1	1	1	1	0.999575369
1061	Conterminous US : Alabama : Geneva	31.092394	-85.821014	1	-999	1	1	1	1	1	1	1	1	0.999575369
1063	Conterminous US : Alabama : Greene	32.844498	-87.964203	1	-999	1	1	1	1	1	1	1	1	0.999575369
1065	Conterminous US : Alabama : Hale	32.752796	-87.623062	1	-999	1	1	1	1	1	1	1	1	0.999575369
1067	Conterminous US : Alabama : Henry	31.516977	-85.239967	1	-999	1	1	1	1	1	1	1	1	0.999575369
1069	Conterminous US : Alabama : Houston	31.158194	-85.296394	1	-999	1	1	1	1	1	1	1	1	0.999575369
1071	Conterminous US : Alabama : Jackson	34.764114	-85.980057	-999	1	1	1	1	1	1	1	1	1	0.999575369
1073	Conterminous US : Alabama : Jefferson	33.553444	-86.896538	1	-999	1	1	1	1	1	1	1	1	0.999575369
1075	Conterminous US : Alabama : Lamar	33.787086	-88.087433	1	-999	1	1	1	1	1	1	1	1	0.999575369
1077	Conterminous US : Alabama : Lauderdale	34.904121	-87.650993	1	-999	1	1	1	1	1	1	1	1	0.999575369
1079	Conterminous US : Alabama : Lawrence	34.529778	-87.321861	1	-999	1	1	1	1	1	1	1	1	0.999575369
1081	Conterminous US : Alabama : Lee	32.604065	-85.35305	-999	1	1	1	1	1	1	1	1	1	0.999575369
1083	Conterminous US : Alabama : Limestone	34.810238	-86.9814	1	-999	1	1	1	1	1	1	1	1	0.999575369
1085	Conterminous US : Alabama : Lowndes	32.147888	-86.650589	-999	1	1	1	1	1	1	1	1	1	0.999575369
1087	Conterminous US : Alabama : Macon	32.387028	-85.692886	-999	1	1	1	1	1	1	1	1	1	0.999575369
1089	Conterminous US : Alabama : Madison	34.764236	-86.551079	-999	1	1	1	1	1	1	1	1	1	0.999575369
1091	Conterminous US : Alabama : Marengo	32.247589	-87.791092	-999	1	1	1	1	1	1	1	1	1	0.999575369
1093	Conterminous US : Alabama : Marion	34.138218	-87.881554	1	-999	1	1	1	1	1	1	1	1	0.999575369
1095	Conterminous US : Alabama : Marshall	34.309563	-86.321671	1	-999	1	1	1	1	1	1	1	1	0.999575369
1097	Conterminous US : Alabama : Mobile	30.684572	-88.196571	1	-999	1	1	1	1	1	1	1	1	0.999575369
1099	Conterminous US : Alabama : Monroe	31.580332	-87.383263	1	-999	1	1	1	1	1	1	1	1	0.999575369
1101	Conterminous US : Alabama : Montgomery	32.202881	-86.20446	1	-999	1	1	1	1	1	1	1	1	0.999575369
1103	Conterminous US : Alabama : Morgan	34.454483	-86.846405	1	-999	1	1	1	1	1	1	1	1	0.999575369
1105	Conterminous US : Alabama : Perry	32.639004	-87.293823	1	-999	1	1	1	1	1	1	1	1	0.999575369
1107	Conterminous US : Alabama : Pickens	33.296795	-88.096863	1	-999	1	1	1	1	1	1	1	1	0.999575369
1109	Conterminous US : Alabama : Pike	31.798651	-85.941605	1	-999	1	1	1	1	1	1	1	1	0.999575369
1111	Conterminous US : Alabama : Randolph	33.296474	-85.464066	1	-999	1	1	1	1	1	1	1	1	0.999575369
1113	Conterminous US : Alabama : Russell	32.28981	-85.186981	1	-999	1	1	1	1	1	1	1	1	0.999575369
1115	Conterminous US : Alabama : Saint Clair	33.712963	-86.315666	1	-999	1	1	1	1	1	1	1	1	0.999575369
1117	Conterminous US : Alabama : Shelby	33.263042	-86.678085	1	-999	1	1	1	1	1	1	1	1	0.999575369
1119	Conterminous US : Alabama : Sumter	32.597481	-88.200058	1	-999	1	1	1	1	1	1	1	1	0.999575369
1121	Conterminous US : Alabama : Talladega	33.369312	-86.175926	-999	1	1	1	1	1	1	1	1	1	0.999575369
1123	Conterminous US : Alabama : Tallapoosa	32.863369	-85.799553	1	-999	1	1	1	1	1	1	1	1	0.999575369
1125	Conterminous US : Alabama : Tuscaloosa	33.290241	-87.522736	1	-999	1	1	1	1	1	1	1	1	0.999575369
1127	Conterminous US : Alabama : Walker	33.791557	-87.301094	1	-999	1	1	1	1	1	1	1	1	0.999575369
1129	Conterminous US : Alabama : Washington	31.405216	-88.197563	1	-999	1	1	1	1	1	1	1	1	0.999575369
1131	Conterminous US : Alabama : Wilcox	31.990086	-87.304909	1	-999	1	1	1	1	1	1	1	1	0.999575369
1133	Conterminous US : Alabama : Winston	34.154606	-87.365288	1	-999	1	1	1	1	1	1	1	1	0.999575369
4001	Conterminous US : Arizona : Apache	35.385082	-109.490173	0	-999	1	0	0	1	0	0	0	0	0.479405713
4003	Conterminous US : Arizona : Cochise	31.84013	-109.775162	0	-999	1	0	0	1	0	0	0	0	0.479405713
4005	Conterminous US : Arizona : Coconino	35.829693	-111.773727	0	-999	1	0	0	1	0	0	0	0	0.479405713
4007	Conterminous US : Arizona : Gila	33.789619	-110.811867	0	-999	1	0	0	1	0	0	0	0	0.479405713
4009	Conterminous US : Arizona : Graham	32.931828	-109.878311	0	-999	1	0	0	1	0	0	0	0	0.479405713
4011	Conterminous US : Arizona : Greenlee	33.238873	-109.242325	-999	0	1	0	0	1	0	0	0	0	0.479405713
4012	Conterminous US : Arizona : La Paz	33.727612	-114.038803	0	-999	1	0	0	1	0	0	0	0	0.479405713
4013	Conterminous US : Arizona : Maricopa	33.346542	-112.495537	1	-999	1	0	0	1	0	0	0	0	0.479405713
4015	Conterminous US : Arizona : Mohave	35.717705	-113.749687	-999	0	1	0	0	1	0	0	0	0	0.479405713
4017	Conterminous US : Arizona : Navajo	35.390785	-110.321022	-999	0	1	0	0	1	0	0	0	0	0.479405713
4019	Conterminous US : Arizona : Pima	32.128525	-111.783028	0	-999	1	0	0	1	0	0	0	0	0.479405713
4021	Conterminous US : Arizona : Pinal	32.919037	-111.367004	0	-999	1	0	0	1	0	0	0	0	0.479405713
4023	Conterminous US : Arizona : Santa Cruz	31.525734	-110.84523	-999	0	1	0	0	1	0	0	0	0	0.479405713
4025	Conterminous US : Arizona : Yavapai	34.63121	-112.577385	0	-999	1	0	1	1	0	0	0	0	0.664624118
4027	Conterminous US : Arizona : Yuma	32.773941	-113.910904	1	-999	1	0	0	1	0	0	0	0	0.479405713
5001	Conterminous US : Arkansas : Arkansas	34.28957	-91.376549	-999	-999	1	1	1	1	1	1	1	1	0.999575369
5003	Conterminous US : Arkansas : Ashley	33.190834	-91.77227	1	-999	1	1	1	1	1	1	1	1	0.999575369
5005	Conterminous US : Arkansas : Baxter	36.280708	-92.330437	1	-999	1	1	1	1	1	1	1	1	0.999575369
5007	Conterminous US : Arkansas : Benton	36.337826	-94.256187	1	-999	1	1	1	1	1	1	0	1	0.998059816
5009	Conterminous US : Arkansas : Boone	36.30431	-93.079201	1	-999	1	1	1	1	1	1	1	1	0.999575369
5011	Conterminous US : Arkansas : Bradley	33.466549	-92.169159	-999	1	1	1	1	1	1	1	1	1	0.999575369
5013	Conterminous US : Arkansas : Calhoun	33.560459	-92.513878	-999	-999	1	1	1	1	1	1	1	1	0.999575369
5015	Conterminous US : Arkansas : Carroll	36.337772	-93.541664	1	-999	1	1	0	1	1	1	1	1	0.997980299
5017	Conterminous US : Arkansas : Chicot	33.267139	-91.297157	1	-999	1	1	1	1	1	1	1	1	0.999575369
5019	Conterminous US : Arkansas : Clark	34.053314	-93.176208	1	-999	1	1	1	1	1	1	1	1	0.999575369
5021	Conterminous US : Arkansas : Clay	36.367302	-90.418701	-999	-999	1	1	1	1	1	1	1	1	0.999575369
5023	Conterminous US : Arkansas : Cleburne	35.566315	-92.059952	-999	1	1	1	1	1	1	1	1	1	0.999575369
5025	Conterminous US : Arkansas : Cleveland	33.8932	-92.188713	-999	-999	1	1	1	1	1	1	1	1	0.999575369
5027	Conterminous US : Arkansas : Columbia	33.223038	-93.232841	-999	-999	1	1	1	1	1	1	1	1	0.999575369
5029	Conterminous US : Arkansas : Conway	35.265701	-92.689247	1	-999	1	1	1	1	1	1	1	1	0.999575369
5031	Conterminous US : Arkansas : Craighead	35.827728	-90.631424	1	-999	1	1	1	1	1	1	1	1	0.999575369
5033	Conterminous US : Arkansas : Crawford	35.583042	-94.236221	1	-999	1	1	1	1	1	1	1	1	0.999575369
5035	Conterminous US : Arkansas : Crittenden	35.21188	-90.315331	-999	-999	1	1	1	1	1	1	1	1	0.999575369
5037	Conterminous US : Arkansas : Cross	35.28569	-90.763985	-999	-999	1	1	1	1	1	1	1	1	0.999575369
5039	Conterminous US : Arkansas : Dallas	33.967823	-92.653999	-999	-999	1	1	1	1	1	1	1	1	0.999575369
5041	Conterminous US : Arkansas : Desha	33.828751	-91.244102	1	-999	1	1	1	1	1	1	1	1	0.999575369
5043	Conterminous US : Arkansas : Drew	33.587242	-91.722778	-999	1	1	1	1	1	1	1	1	1	0.999575369
5045	Conterminous US : Arkansas : Faulkner	35.146343	-92.324646	1	-999	1	1	1	1	1	1	1	1	0.999575369
5047	Conterminous US : Arkansas : Franklin	35.508556	-93.887665	-999	-999	1	1	1	1	1	1	1	1	0.999575369
5049	Conterminous US : Arkansas : Fulton	36.383617	-91.819664	-999	-999	1	1	0	1	1	1	1	1	0.997980299
5051	Conterminous US : Arkansas : Garland	34.578861	-93.146912	1	-999	1	1	1	1	1	1	1	1	0.999575369
5053	Conterminous US : Arkansas : Grant	34.285568	-92.422981	1	-999	1	1	1	1	1	1	1	1	0.999575369
5055	Conterminous US : Arkansas : Greene	36.120605	-90.566345	-999	1	1	1	1	1	1	1	1	1	0.999575369
5057	Conterminous US : Arkansas : Hempstead	33.728611	-93.66581	-999	-999	1	1	1	1	1	1	1	1	0.999575369
5059	Conterminous US : Arkansas : Hot Spring	34.315178	-92.944145	1	-999	1	1	1	1	1	1	1	1	0.999575369
5061	Conterminous US : Arkansas : Howard	34.083065	-93.990929	1	-999	1	1	1	1	1	1	1	1	0.999575369
5063	Conterminous US : Arkansas : Independence	35.737499	-91.559944	-999	-999	1	1	1	1	1	1	1	1	0.999575369
5065	Conterminous US : Arkansas : Izard	36.094879	-91.913628	-999	-999	1	1	1	1	1	1	1	1	0.999575369
5067	Conterminous US : Arkansas : Jackson	35.596603	-91.223175	-999	-999	1	1	1	1	1	1	1	1	0.999575369
5069	Conterminous US : Arkansas : Jefferson	34.277695	-91.930702	1	-999	1	1	1	1	1	1	1	1	0.999575369
5071	Conterminous US : Arkansas : Johnson	35.57336	-93.466324	1	-999	1	1	1	1	1	1	1	1	0.999575369
5073	Conterminous US : Arkansas : Lafayette	33.240627	-93.611511	-999	-999	1	1	1	1	1	1	1	1	0.999575369
5075	Conterminous US : Arkansas : Lawrence	36.0411	-91.101151	-999	-999	1	1	1	1	1	1	1	1	0.999575369
5077	Conterminous US : Arkansas : Lee	34.779858	-90.779343	-999	-999	1	1	1	1	1	1	1	1	0.999575369
5079	Conterminous US : Arkansas : Lincoln	33.957676	-91.727623	-999	-999	1	1	1	1	1	1	1	1	0.999575369
5081	Conterminous US : Arkansas : Little River	33.699497	-94.229774	-999	1	1	1	1	1	1	1	1	1	0.999575369
5083	Conterminous US : Arkansas : Logan	35.218655	-93.720909	1	-999	1	1	1	1	1	1	1	1	0.999575369
5085	Conterminous US : Arkansas : Lonoke	34.755116	-91.894135	1	-999	1	1	1	1	1	1	1	1	0.999575369
5087	Conterminous US : Arkansas : Madison	36.012547	-93.724052	-999	-999	1	1	1	1	1	1	1	1	0.999575369
5089	Conterminous US : Arkansas : Marion	36.26667	-92.678566	-999	-999	1	1	1	1	1	1	0	1	0.998059816
5091	Conterminous US : Arkansas : Miller	33.305504	-93.901505	1	-999	1	1	1	1	1	1	1	1	0.999575369
5093	Conterminous US : Arkansas : Mississippi	35.766945	-90.052208	1	-999	1	1	1	1	1	1	1	1	0.999575369
5095	Conterminous US : Arkansas : Monroe	34.679512	-91.203308	-999	-999	1	1	1	1	1	1	1	1	0.999575369
5097	Conterminous US : Arkansas : Montgomery	34.545582	-93.66333	1	-999	1	1	1	1	1	1	1	1	0.999575369
5099	Conterminous US : Arkansas : Nevada	33.666698	-93.305069	-999	-999	1	1	1	1	1	1	1	1	0.999575369
5101	Conterminous US : Arkansas : Newton	35.910744	-93.215897	-999	-999	1	1	1	1	1	1	1	1	0.999575369
5103	Conterminous US : Arkansas : Ouachita	33.59116	-92.878418	1	-999	1	1	1	1	1	1	1	1	0.999575369
5105	Conterminous US : Arkansas : Perry	34.946362	-92.92688	-999	-999	1	1	1	1	1	1	1	1	0.999575369
5107	Conterminous US : Arkansas : Phillips	34.423687	-90.855591	1	-999	1	1	1	1	1	1	1	1	0.999575369
5109	Conterminous US : Arkansas : Pike	34.158192	-93.658661	-999	-999	1	1	1	1	1	1	1	1	0.999575369
5111	Conterminous US : Arkansas : Poinsett	35.568871	-90.681107	-999	-999	1	1	1	1	1	1	1	1	0.999575369
5113	Conterminous US : Arkansas : Polk	34.490913	-94.230881	1	-999	1	1	1	1	1	1	1	1	0.999575369
5115	Conterminous US : Arkansas : Pope	35.456558	-93.026817	-999	-999	1	1	1	1	1	1	1	1	0.999575369
5117	Conterminous US : Arkansas : Prairie	34.831116	-91.553619	-999	-999	1	1	1	1	1	1	1	1	0.999575369
5119	Conterminous US : Arkansas : Pulaski	34.770309	-92.312996	1	-999	1	1	1	1	1	1	1	1	0.999575369
5121	Conterminous US : Arkansas : Randolph	36.341297	-91.028442	-999	-999	1	1	1	1	1	1	1	1	0.999575369
5123	Conterminous US : Arkansas : Saint Francis	35.014027	-90.742142	1	-999	1	1	1	1	1	1	1	1	0.999575369
5125	Conterminous US : Arkansas : Saline	34.648525	-92.674461	1	-999	1	1	1	1	1	1	1	1	0.999575369
5127	Conterminous US : Arkansas : Scott	34.858868	-94.063644	-999	-999	1	1	1	1	1	1	1	1	0.999575369
5129	Conterminous US : Arkansas : Searcy	35.896385	-92.695885	-999	1	1	1	1	1	1	1	1	1	0.999575369
5131	Conterminous US : Arkansas : Sebastian	35.19698	-94.274986	1	-999	1	1	1	1	1	1	0	1	0.998059816
5133	Conterminous US : Arkansas : Sevier	33.994877	-94.243279	-999	-999	1	1	1	1	1	1	1	1	0.999575369
5135	Conterminous US : Arkansas : Sharp	36.173401	-91.471069	-999	-999	1	1	1	1	1	1	1	1	0.999575369
5137	Conterminous US : Arkansas : Stone	35.857033	-92.140572	-999	-999	1	1	1	1	1	1	1	1	0.999575369
5139	Conterminous US : Arkansas : Union	33.168221	-92.598145	1	-999	1	1	1	1	1	1	1	1	0.999575369
5141	Conterminous US : Arkansas : Van Buren	35.582954	-92.515976	1	-999	1	1	1	1	1	1	1	1	0.999575369
5143	Conterminous US : Arkansas : Washington	35.97121	-94.218414	-999	1	1	1	1	1	1	1	1	1	0.999575369
5145	Conterminous US : Arkansas : White	35.255119	-91.753036	1	-999	1	1	1	1	1	1	1	1	0.999575369
5147	Conterminous US : Arkansas : Woodruff	35.192776	-91.244537	-999	-999	1	1	1	1	1	1	1	1	0.999575369
5149	Conterminous US : Arkansas : Yell	34.997711	-93.408302	1	-999	1	1	1	1	1	1	1	1	0.999575369
6001	Conterminous US : California : Alameda	37.648327	-121.912926	-999	-999	1	0	1	1	0	1	1	0	0.905670316
6003	Conterminous US : California : Alpine	38.621784	-119.798355	-999	-999	0	0	0	0	0	0	0	0	0.050252606
6005	Conterminous US : California : Amador	38.44355	-120.653854	-999	-999	1	1	1	1	0	0	1	0	0.899243864
6007	Conterminous US : California : Butte	39.665958	-121.601921	0	-999	1	1	1	1	0	0	1	0	0.899243864
6009	Conterminous US : California : Calaveras	38.183899	-120.56144	-999	-999	1	1	1	1	0	0	1	0	0.899243864
6011	Conterminous US : California : Colusa	39.177738	-122.237564	0	-999	1	0	0	1	0	0	1	0	0.659260235
6013	Conterminous US : California : Contra Costa	37.919479	-121.951546	-999	-999	1	0	1	1	0	1	1	0	0.905670316
6015	Conterminous US : California : Del Norte	41.749905	-123.980995	0	-999	0	1	1	0	0	0	1	0	0.424399069
6017	Conterminous US : California : El Dorado	38.785534	-120.534401	0	-999	1	1	1	1	0	1	1	0	0.962139043
6019	Conterminous US : California : Fresno	36.761005	-119.655022	0	-999	1	0	0	1	0	0	0	0	0.479405713
6021	Conterminous US : California : Glenn	39.602547	-122.401703	-999	0	1	0	0	1	0	0	0	0	0.479405713
6023	Conterminous US : California : Humboldt	40.706673	-123.925819	-999	0	1	1	1	1	0	0	1	0	0.899243864
6025	Conterminous US : California : Imperial	33.040813	-115.3554	-999	0	1	0	0	1	0	0	0	0	0.479405713
6027	Conterminous US : California : Inyo	36.561977	-117.403931	0	-999	1	0	0	1	0	0	0	0	0.479405713
6029	Conterminous US : California : Kern	35.34663	-118.729507	1	-999	1	0	0	1	0	0	0	0	0.479405713
6031	Conterminous US : California : Kings	36.072479	-119.815529	-999	0	1	0	0	1	0	0	0	0	0.479405713
6033	Conterminous US : California : Lake	39.094803	-122.746758	0	-999	1	1	1	1	0	0	1	0	0.899243864
6035	Conterminous US : California : Lassen	40.721085	-120.629951	-999	0	0	0	0	0	0	0	0	0	0.050252606
6037	Conterminous US : California : Los Angeles	34.1964	-118.261864	1	-999	1	0	1	1	0	1	0	0	0.8440468
6039	Conterminous US : California : Madera	37.20982	-119.749802	0	-999	1	1	0	1	0	0	0	0	0.695872986
6041	Conterminous US : California : Marin	38.051819	-122.745972	-999	-999	1	1	0	1	0	0	1	0	0.829833366
6043	Conterminous US : California : Mariposa	37.570034	-119.912857	0	-999	1	1	1	1	0	0	0	0	0.832350925
6045	Conterminous US : California : Mendocino	39.432388	-123.442879	0	-999	1	1	1	1	0	0	1	0	0.899243864
6047	Conterminous US : California : Merced	37.194805	-120.722801	-999	-999	1	0	0	1	0	0	0	0	0.479405713
6049	Conterminous US : California : Modoc	41.592918	-120.718369	0	-999	0	0	0	0	0	0	0	0	0.050252606
6051	Conterminous US : California : Mono	37.915836	-118.875168	-999	-999	0	0	0	0	0	0	0	0	0.050252606
6053	Conterminous US : California : Monterey	36.240108	-121.315575	0	-999	1	0	1	1	0	0	1	0	0.813311508
6055	Conterminous US : California : Napa	38.507099	-122.325905	0	-999	1	1	1	1	0	0	1	0	0.899243864
6057	Conterminous US : California : Nevada	39.297508	-120.771339	0	-999	1	1	1	1	1	0	1	0	0.964709751
6059	Conterminous US : California : Orange	33.675686	-117.777206	1	-999	1	0	1	1	0	0	0	0	0.664624118
6061	Conterminous US : California : Placer	39.062031	-120.722717	0	-999	1	1	1	1	0	0	1	0	0.899243864
6063	Conterminous US : California : Plumas	39.992294	-120.824371	-999	0	0	1	0	0	0	0	1	0	0.391948189
6065	Conterminous US : California : Riverside	33.729828	-116.002235	0	-999	1	0	0	1	0	0	0	0	0.479405713
6067	Conterminous US : California : Sacramento	38.450012	-121.340439	-999	-999	1	0	0	1	0	0	0	0	0.479405713
6069	Conterminous US : California : San Benito	36.610703	-121.085297	-999	-999	1	0	1	1	0	0	0	0	0.664624118
6071	Conterminous US : California : San Bernardino	34.85722	-116.181198	1	-999	1	0	0	1	0	0	0	0	0.479405713
6073	Conterminous US : California : San Diego	33.023605	-116.776115	-999	1	1	0	1	1	0	0	0	0	0.664624118
6075	Conterminous US : California : San Francisco	37.727238	-123.032227	-999	-999	1	0	1	1	0	0	1	0	0.813311508
6077	Conterminous US : California : San Joaquin	37.934982	-121.272247	1	-999	1	0	0	1	0	0	0	0	0.479405713
6079	Conterminous US : California : San Luis Obispo	35.385227	-120.44754	-999	-999	1	0	1	1	0	0	0	0	0.664624118
6081	Conterminous US : California : San Mateo	37.414661	-122.371544	1	-999	1	1	0	1	0	0	1	0	0.829833366
6083	Conterminous US : California : Santa Barbara	34.537056	-120.03997	0	-999	1	0	1	1	0	0	0	0	0.664624118
6085	Conterminous US : California : Santa Clara	37.220776	-121.69062	-999	1	1	0	1	1	0	0	1	0	0.813311508
6087	Conterminous US : California : Santa Cruz	37.012489	-122.007202	-999	-999	1	1	1	1	0	0	1	0	0.899243864
6089	Conterminous US : California : Shasta	40.760513	-122.043556	0	-999	1	1	1	1	1	0	1	0	0.964709751
6091	Conterminous US : California : Sierra	39.576923	-120.521996	0	-999	0	0	0	0	0	0	0	0	0.050252606
6093	Conterminous US : California : Siskiyou	41.587986	-122.533287	-999	-999	1	0	0	1	0	0	1	0	0.659260235
6095	Conterminous US : California : Solano	38.267227	-121.93959	-999	-999	1	0	1	1	0	1	0	0	0.8440468
6097	Conterminous US : California : Sonoma	38.525181	-122.926109	-999	-999	1	1	1	1	0	0	1	0	0.899243864
6099	Conterminous US : California : Stanislaus	37.562386	-121.002655	-999	-999	1	0	0	1	0	0	0	0	0.479405713
6101	Conterminous US : California : Sutter	39.03619	-121.703941	0	-999	1	0	0	1	0	0	0	0	0.479405713
6103	Conterminous US : California : Tehama	40.126156	-122.232277	0	-999	1	0	0	1	0	1	1	0	0.841818167
6105	Conterminous US : California : Trinity	40.647724	-123.114403	-999	-999	1	1	1	1	0	0	1	0	0.899243864
6107	Conterminous US : California : Tulare	36.228825	-118.781059	-999	-999	1	0	0	1	0	0	0	0	0.479405713
6109	Conterminous US : California : Tuolumne	38.021435	-119.964729	-999	-999	0	1	0	0	0	0	0	0	0.228071748
6111	Conterminous US : California : Ventura	34.358742	-119.133141	-999	-999	1	0	1	1	0	1	0	0	0.8440468
6113	Conterminous US : California : Yolo	38.679596	-121.902443	-999	-999	1	0	0	1	0	1	0	0	0.715610474
6115	Conterminous US : California : Yuba	39.266247	-121.340782	0	-999	1	1	1	1	0	0	0	0	0.832350925
8001	Conterminous US : Colorado : Adams	39.874325	-104.331871	-999	-999	1	0	0	1	0	0	0	0	0.479405713
8003	Conterminous US : Colorado : Alamosa	37.568443	-105.78804	0	-999	0	0	0	0	0	0	0	0	0.050252606
8005	Conterminous US : Colorado : Arapahoe	39.644554	-104.331703	0	-999	1	0	0	1	0	0	0	0	0.479405713
8007	Conterminous US : Colorado : Archuleta	37.202396	-107.050865	-999	-999	0	0	0	0	0	0	0	0	0.050252606
8009	Conterminous US : Colorado : Baca	37.306694	-102.537758	-999	-999	1	0	0	1	0	0	0	0	0.479405713
8011	Conterminous US : Colorado : Bent	37.931892	-103.077583	-999	-999	1	0	0	1	0	0	0	0	0.479405713
8013	Conterminous US : Colorado : Boulder	40.094971	-105.39769	-999	-999	0	0	0	0	0	0	0	0	0.050252606
8014	Conterminous US : Colorado : Broomfield	39.9533	-105.05204	-999	-999	1	0	0	1	0	0	0	0	0.479405713
8015	Conterminous US : Colorado : Chaffee	38.738224	-106.316689	-999	-999	0	0	0	0	0	0	0	0	0.050252606
8017	Conterminous US : Colorado : Cheyenne	38.835384	-102.604584	0	-999	1	0	0	1	0	0	0	0	0.479405713
8019	Conterminous US : Colorado : Clear Creek	39.689404	-105.670784	-999	-999	0	0	0	0	0	0	0	0	0.050252606
8021	Conterminous US : Colorado : Conejos	37.213406	-106.176445	-999	-999	0	0	0	0	0	0	0	0	0.050252606
8023	Conterminous US : Colorado : Costilla	37.277546	-105.42894	-999	-999	0	0	0	0	0	0	0	0	0.050252606
8025	Conterminous US : Colorado : Crowley	38.306179	-103.772736	-999	-999	1	0	0	1	0	0	0	0	0.479405713
8027	Conterminous US : Colorado : Custer	38.101994	-105.373512	-999	-999	0	0	0	0	0	0	0	0	0.050252606
8029	Conterminous US : Colorado : Delta	38.861755	-107.864754	-999	-999	0	0	0	0	0	0	0	0	0.050252606
8031	Conterminous US : Colorado : Denver	39.761848	-104.881104	-999	-999	1	0	0	1	0	0	0	0	0.479405713
8033	Conterminous US : Colorado : Dolores	37.747601	-108.53038	0	-999	0	0	0	0	0	0	0	0	0.050252606
8035	Conterminous US : Colorado : Douglas	39.325413	-104.925987	0	-999	0	0	0	0	0	0	0	0	0.050252606
8037	Conterminous US : Colorado : Eagle	39.626991	-106.695168	-999	0	0	0	0	0	0	0	0	0	0.050252606
8039	Conterminous US : Colorado : Elbert	39.310581	-104.117729	-999	0	0	0	0	1	0	0	0	0	0.418010243
8041	Conterminous US : Colorado : El Paso	38.827381	-104.527473	-999	-999	0	0	0	1	0	0	0	0	0.418010243
8043	Conterminous US : Colorado : Fremont	38.45517	-105.424957	-999	-999	0	0	0	0	0	0	0	0	0.050252606
8045	Conterminous US : Colorado : Garfield	39.599354	-107.909782	-999	-999	0	0	0	0	0	0	0	0	0.050252606
8047	Conterminous US : Colorado : Gilpin	39.861156	-105.528877	-999	-999	0	0	0	0	0	0	0	0	0.050252606
8049	Conterminous US : Colorado : Grand	40.123203	-106.095932	-999	-999	0	0	0	0	0	0	0	0	0.050252606
8051	Conterminous US : Colorado : Gunnison	38.672642	-107.066505	-999	-999	0	0	0	0	0	0	0	0	0.050252606
8053	Conterminous US : Colorado : Hinsdale	37.821163	-107.338264	-999	-999	0	0	0	0	0	0	0	0	0.050252606
8055	Conterminous US : Colorado : Huerfano	37.687817	-104.95993	-999	-999	0	0	0	1	0	0	0	0	0.418010243
8057	Conterminous US : Colorado : Jackson	40.663433	-106.329247	-999	-999	0	0	0	0	0	0	0	0	0.050252606
8059	Conterminous US : Colorado : Jefferson	39.57951	-105.245461	0	-999	0	0	0	0	0	0	0	0	0.050252606
8061	Conterminous US : Colorado : Kiowa	38.387665	-102.756851	-999	-999	1	0	0	1	0	0	0	0	0.479405713
8063	Conterminous US : Colorado : Kit Carson	39.30534	-102.60302	-999	-999	1	0	0	1	0	0	0	0	0.479405713
8065	Conterminous US : Colorado : Lake	39.205341	-106.350082	-999	-999	0	0	0	0	0	0	0	0	0.050252606
8067	Conterminous US : Colorado : La Plata	37.287369	-107.839722	0	-999	0	0	0	0	0	0	0	0	0.050252606
8069	Conterminous US : Colorado : Larimer	40.658092	-105.486763	-999	-999	0	0	0	0	0	0	0	0	0.050252606
8071	Conterminous US : Colorado : Las Animas	37.318832	-104.044113	-999	-999	1	0	0	1	0	0	0	0	0.479405713
8073	Conterminous US : Colorado : Lincoln	38.99374	-103.507553	-999	-999	1	0	0	1	0	0	0	0	0.479405713
8075	Conterminous US : Colorado : Logan	40.728092	-103.090462	-999	-999	1	0	0	1	0	0	0	0	0.479405713
8077	Conterminous US : Colorado : Mesa	39.019493	-108.461838	1	-999	1	0	0	1	0	0	0	0	0.479405713
8079	Conterminous US : Colorado : Mineral	37.651482	-106.932304	-999	-999	0	0	0	0	0	0	0	0	0.050252606
8081	Conterminous US : Colorado : Moffat	40.61636	-108.211098	0	-999	0	0	0	0	0	0	0	0	0.050252606
8083	Conterminous US : Colorado : Montezuma	37.338024	-108.595787	-999	-999	0	0	0	1	0	0	0	0	0.418010243
8085	Conterminous US : Colorado : Montrose	38.407509	-108.266281	-999	-999	0	0	0	0	0	0	0	0	0.050252606
8087	Conterminous US : Colorado : Morgan	40.263168	-103.812286	-999	-999	1	0	0	1	0	0	0	0	0.479405713
8089	Conterminous US : Colorado : Otero	37.884171	-103.72126	-999	-999	1	0	0	1	0	0	0	0	0.479405713
8091	Conterminous US : Colorado : Ouray	38.1506	-107.767136	-999	-999	0	0	0	0	0	0	0	0	0.050252606
8093	Conterminous US : Colorado : Park	39.118916	-105.717651	-999	-999	0	0	0	0	0	0	0	0	0.050252606
8095	Conterminous US : Colorado : Phillips	40.594711	-102.345108	-999	-999	1	0	0	1	0	0	0	0	0.479405713
8097	Conterminous US : Colorado : Pitkin	39.217331	-106.915787	-999	-999	0	0	0	0	0	0	0	0	0.050252606
8099	Conterminous US : Colorado : Prowers	37.958179	-102.392159	-999	-999	1	0	0	1	0	0	0	0	0.479405713
8101	Conterminous US : Colorado : Pueblo	38.170658	-104.489891	0	-999	1	0	0	1	0	0	0	0	0.479405713
8103	Conterminous US : Colorado : Rio Blanco	39.972622	-108.200714	-999	-999	0	0	0	0	0	0	0	0	0.050252606
8105	Conterminous US : Colorado : Rio Grande	37.485851	-106.453125	-999	-999	0	0	0	0	0	0	0	0	0.050252606
8107	Conterminous US : Colorado : Routt	40.483665	-106.987701	-999	-999	0	0	0	0	0	0	0	0	0.050252606
8109	Conterminous US : Colorado : Saguache	38.031651	-106.234665	-999	-999	0	0	0	0	0	0	0	0	0.050252606
8111	Conterminous US : Colorado : San Juan	37.781075	-107.670258	-999	-999	0	0	0	0	0	0	0	0	0.050252606
8113	Conterminous US : Colorado : San Miguel	38.009373	-108.427322	-999	-999	0	0	0	0	0	0	0	0	0.050252606
8115	Conterminous US : Colorado : Sedgwick	40.871567	-102.355354	-999	-999	1	0	0	1	0	0	0	0	0.479405713
8117	Conterminous US : Colorado : Summit	39.621021	-106.137558	-999	-999	0	0	0	0	0	0	0	0	0.050252606
8119	Conterminous US : Colorado : Teller	38.871994	-105.182549	-999	-999	0	0	0	0	0	0	0	0	0.050252606
8121	Conterminous US : Colorado : Washington	39.96579	-103.209747	-999	-999	1	0	0	1	0	0	0	0	0.479405713
8123	Conterminous US : Colorado : Weld	40.553696	-104.394218	1	-999	1	0	0	1	0	0	0	0	0.479405713
8125	Conterminous US : Colorado : Yuma	40.000629	-102.422646	-999	-999	1	0	0	1	0	0	0	0	0.479405713
9001	Conterminous US : Connecticut : Fairfield	41.227413	-73.367058	-999	1	1	0	1	1	1	1	1	1	0.997439405
9003	Conterminous US : Connecticut : Hartford	41.806053	-72.732918	1	-999	0	0	1	1	1	1	0	1	0.965525183
9005	Conterminous US : Connecticut : Litchfield	41.791882	-73.235405	-999	-999	0	0	1	0	1	0	0	0	0.409237079
9007	Conterminous US : Connecticut : Middlesex	41.433002	-72.522781	-999	-999	0	0	1	1	1	1	1	1	0.984944309
9009	Conterminous US : Connecticut : New Haven	41.349716	-72.900208	1	-999	1	0	1	1	1	1	1	1	0.997439405
9011	Conterminous US : Connecticut : New London	41.472652	-72.108635	-999	-999	1	0	1	1	1	0	1	1	0.987982972
9013	Conterminous US : Connecticut : Tolland	41.858082	-72.340981	-999	-999	0	0	1	1	1	0	0	0	0.626485611
9015	Conterminous US : Connecticut : Windham	41.825001	-71.9907	-999	-999	0	0	1	1	1	1	0	0	0.827250968
10001	Conterminous US : Delaware : Kent	39.097088	-75.502983	1	-999	1	1	1	1	1	1	1	1	0.999575369
10003	Conterminous US : Delaware : New Castle	39.575916	-75.644135	1	-999	1	1	1	1	1	1	1	1	0.999575369
10005	Conterminous US : Delaware : Sussex	38.673225	-75.337021	1	-999	1	1	1	1	1	1	1	1	0.999575369
11001	Conterminous US : District of Columbia : District of Columbia	38.904102	-77.017227	1	-999	1	1	1	1	1	1	1	1	0.999575369
12001	Conterminous US : Florida : Alachua	29.675739	-82.357224	1	-999	1	1	1	1	1	1	1	1	0.999575369
12003	Conterminous US : Florida : Baker	30.324442	-82.302284	1	-999	1	1	1	1	1	1	1	1	0.999575369
12005	Conterminous US : Florida : Bay	30.238117	-85.631432	1	-999	1	1	1	1	1	1	1	1	0.999575369
12007	Conterminous US : Florida : Bradford	29.952387	-82.166595	1	-999	1	1	1	1	1	1	1	1	0.999575369
12009	Conterminous US : Florida : Brevard	28.298304	-80.700333	1	-999	1	1	1	1	1	0	1	1	0.997012288
12011	Conterminous US : Florida : Broward	26.193535	-80.476685	1	-999	1	1	1	1	1	0	1	1	0.997012288
12013	Conterminous US : Florida : Calhoun	30.388802	-85.197914	-999	1	1	1	1	1	1	1	1	1	0.999575369
12015	Conterminous US : Florida : Charlotte	26.868933	-81.941078	1	-999	1	1	1	1	1	0	1	1	0.997012288
12017	Conterminous US : Florida : Citrus	28.843639	-82.524811	1	-999	1	1	1	1	1	1	1	1	0.999575369
12019	Conterminous US : Florida : Clay	29.986584	-81.865036	-999	1	1	1	1	1	1	1	1	1	0.999575369
12021	Conterminous US : Florida : Collier	26.118786	-81.400955	1	-999	1	1	1	1	1	1	1	1	0.999575369
12023	Conterminous US : Florida : Columbia	30.221333	-82.623169	1	-999	1	1	1	1	1	1	1	1	0.999575369
12027	Conterminous US : Florida : De Soto	27.19058	-81.806252	1	-999	1	1	1	1	1	1	1	1	0.999575369
12029	Conterminous US : Florida : Dixie	29.580898	-83.195663	1	-999	1	1	1	1	1	0	1	1	0.997012288
12031	Conterminous US : Florida : Duval	30.335245	-81.648109	-999	1	1	1	1	1	1	1	1	1	0.999575369
12033	Conterminous US : Florida : Escambia	30.611637	-87.338898	1	-999	1	1	1	1	1	1	1	1	0.999575369
12035	Conterminous US : Florida : Flagler	29.474913	-81.286308	1	-999	1	1	1	1	1	1	1	1	0.999575369
12037	Conterminous US : Florida : Franklin	29.810177	-84.799171	1	-999	1	1	1	1	1	1	1	1	0.999575369
12039	Conterminous US : Florida : Gadsden	30.578688	-84.61261	1	-999	1	1	1	1	1	1	1	1	0.999575369
12041	Conterminous US : Florida : Gilchrist	29.723455	-82.795799	1	-999	1	1	1	1	1	1	1	1	0.999575369
12043	Conterminous US : Florida : Glades	26.954809	-81.190819	-999	1	1	1	1	1	1	1	1	1	0.999575369
12045	Conterminous US : Florida : Gulf	29.907257	-85.256538	-999	1	1	1	1	1	1	1	1	1	0.999575369
12047	Conterminous US : Florida : Hamilton	30.491226	-82.951073	-999	1	1	1	1	1	1	0	1	1	0.997012288
12049	Conterminous US : Florida : Hardee	27.492846	-81.821579	1	-999	1	1	1	1	1	1	1	1	0.999575369
12051	Conterminous US : Florida : Hendry	26.539967	-81.152115	1	-999	1	1	1	1	1	1	1	1	0.999575369
12053	Conterminous US : Florida : Hernando	28.573044	-82.466225	1	-999	1	1	1	1	1	1	1	1	0.999575369
12055	Conterminous US : Florida : Highlands	27.342627	-81.340919	1	-999	1	1	1	1	1	1	1	1	0.999575369
12057	Conterminous US : Florida : Hillsborough	27.906607	-82.349716	1	-999	1	1	1	1	1	1	1	1	0.999575369
12059	Conterminous US : Florida : Holmes	30.866222	-85.812958	1	-999	1	1	1	1	1	1	1	1	0.999575369
12061	Conterminous US : Florida : Indian River	27.700645	-80.574791	1	-999	1	1	1	1	1	1	1	1	0.999575369
12063	Conterminous US : Florida : Jackson	30.789249	-85.208817	1	-999	1	1	1	1	1	1	1	1	0.999575369
12065	Conterminous US : Florida : Jefferson	30.424559	-83.890862	1	-999	1	1	1	1	1	1	1	1	0.999575369
12067	Conterminous US : Florida : Lafayette	29.990067	-83.178513	-999	1	1	1	1	1	1	1	1	1	0.999575369
12069	Conterminous US : Florida : Lake	28.764112	-81.71228	1	-999	1	1	1	1	1	0	1	1	0.997012288
12071	Conterminous US : Florida : Lee	26.551634	-81.892509	-999	1	1	1	1	1	1	0	1	1	0.997012288
12073	Conterminous US : Florida : Leon	30.459311	-84.277802	1	-999	1	1	1	1	1	1	1	1	0.999575369
12075	Conterminous US : Florida : Levy	29.284456	-82.783463	1	-999	1	1	1	1	1	1	1	1	0.999575369
12077	Conterminous US : Florida : Liberty	30.25985	-84.868584	1	-999	1	1	1	1	1	1	1	1	0.999575369
12079	Conterminous US : Florida : Madison	30.447233	-83.470413	-999	1	1	1	1	1	1	0	1	1	0.997012288
12081	Conterminous US : Florida : Manatee	27.481682	-82.368767	-999	1	1	1	1	1	1	0	1	1	0.997012288
12083	Conterminous US : Florida : Marion	29.202805	-82.043098	1	-999	1	1	1	1	1	1	1	1	0.999575369
12085	Conterminous US : Florida : Martin	27.083605	-80.398201	1	-999	1	1	1	1	1	1	1	1	0.999575369
12086	Conterminous US : Florida : Miami-Dade	25.61058	-80.499138	1	-999	1	1	1	1	1	1	1	1	0.999575369
12087	Conterminous US : Florida : Monroe	25.615458	-81.189972	1	-999	1	1	1	1	1	0	1	1	0.997012288
12089	Conterminous US : Florida : Nassau	30.605927	-81.764931	1	-999	1	1	1	1	1	1	1	1	0.999575369
12091	Conterminous US : Florida : Okaloosa	30.665852	-86.594185	1	-999	1	1	1	1	1	1	1	1	0.999575369
12093	Conterminous US : Florida : Okeechobee	27.385592	-80.88739	1	-999	1	1	1	1	1	1	1	1	0.999575369
12095	Conterminous US : Florida : Orange	28.514435	-81.323296	1	-999	1	1	1	1	1	1	1	1	0.999575369
12097	Conterminous US : Florida : Osceola	28.059027	-81.139313	1	-999	1	1	1	1	1	1	1	1	0.999575369
12099	Conterminous US : Florida : Palm Beach	26.649124	-80.448372	1	-999	1	1	1	1	1	1	1	1	0.999575369
12101	Conterminous US : Florida : Pasco	28.307465	-82.464584	1	-999	1	1	1	1	1	1	1	1	0.999575369
12103	Conterminous US : Florida : Pinellas	27.903122	-82.739517	1	-999	1	1	1	1	1	1	1	1	0.999575369
12105	Conterminous US : Florida : Polk	27.953115	-81.69278	-999	1	1	1	1	1	1	1	1	1	0.999575369
12107	Conterminous US : Florida : Putnam	29.606007	-81.740891	1	-999	1	1	1	1	1	1	1	1	0.999575369
12109	Conterminous US : Florida : Saint Johns	29.890644	-81.383949	1	-999	1	1	1	1	1	1	1	1	0.999575369
12111	Conterminous US : Florida : Saint Lucie	27.379812	-80.443535	1	-999	1	1	1	1	1	1	1	1	0.999575369
12113	Conterminous US : Florida : Santa Rosa	30.701838	-87.012764	1	-999	1	1	1	1	1	1	1	1	0.999575369
12115	Conterminous US : Florida : Sarasota	27.184385	-82.365837	1	-999	1	1	1	1	1	1	1	1	0.999575369
12117	Conterminous US : Florida : Seminole	28.690092	-81.131989	1	-999	1	1	1	1	1	0	1	1	0.997012288
12119	Conterminous US : Florida : Sumter	28.714294	-82.074715	1	-999	1	1	1	1	1	1	1	1	0.999575369
12121	Conterminous US : Florida : Suwannee	30.189243	-82.992752	1	-999	1	1	1	1	1	1	1	1	0.999575369
12123	Conterminous US : Florida : Taylor	30.009909	-83.609482	1	-999	1	1	1	1	1	1	1	1	0.999575369
12125	Conterminous US : Florida : Union	30.054279	-82.36692	-999	1	1	1	1	1	1	1	1	1	0.999575369
12127	Conterminous US : Florida : Volusia	29.05777	-81.161789	1	-999	1	1	1	1	1	1	1	1	0.999575369
12129	Conterminous US : Florida : Wakulla	30.140358	-84.375114	1	-999	1	1	1	1	1	1	1	1	0.999575369
12131	Conterminous US : Florida : Walton	30.63121	-86.176613	1	-999	1	1	1	1	1	1	1	1	0.999575369
12133	Conterminous US : Florida : Washington	30.602217	-85.662796	1	-999	1	1	1	1	1	1	1	1	0.999575369
13001	Conterminous US : Georgia : Appling	31.739712	-82.2901	-999	1	1	1	1	1	1	1	1	1	0.999575369
13003	Conterminous US : Georgia : Atkinson	31.296862	-82.878197	-999	1	1	1	1	1	1	1	1	1	0.999575369
13005	Conterminous US : Georgia : Bacon	31.550211	-82.451431	1	-999	1	1	1	1	1	1	1	1	0.999575369
13007	Conterminous US : Georgia : Baker	31.31958	-84.45488	1	-999	1	1	1	1	1	1	1	1	0.999575369
13009	Conterminous US : Georgia : Baldwin	33.05949	-83.255455	-999	1	1	1	1	1	1	1	1	1	0.999575369
13011	Conterminous US : Georgia : Banks	34.351921	-83.498444	1	-999	1	1	1	1	1	1	1	1	0.999575369
13013	Conterminous US : Georgia : Barrow	33.992008	-83.712303	1	-999	1	1	1	1	1	1	1	1	0.999575369
13015	Conterminous US : Georgia : Bartow	34.240917	-84.838188	-999	1	1	1	1	1	1	1	1	1	0.999575369
13017	Conterminous US : Georgia : Ben Hill	31.740774	-83.147186	1	-999	1	1	1	1	1	1	1	1	0.999575369
13019	Conterminous US : Georgia : Berrien	31.288652	-83.227867	1	-999	1	1	1	1	1	1	1	1	0.999575369
13021	Conterminous US : Georgia : Bibb	32.808846	-83.694191	1	-999	1	1	1	1	1	1	1	1	0.999575369
13023	Conterminous US : Georgia : Bleckley	32.435402	-83.331718	-999	1	1	1	1	1	1	1	1	1	0.999575369
13025	Conterminous US : Georgia : Brantley	31.197334	-81.982979	1	-999	1	1	1	1	1	1	1	1	0.999575369
13027	Conterminous US : Georgia : Brooks	30.822933	-83.581902	1	-999	1	1	1	1	1	1	1	1	0.999575369
13029	Conterminous US : Georgia : Bryan	32.017967	-81.438545	1	-999	1	1	1	1	1	1	1	1	0.999575369
13031	Conterminous US : Georgia : Bulloch	32.39341	-81.743813	-999	1	1	1	1	1	1	1	1	1	0.999575369
13033	Conterminous US : Georgia : Burke	33.050819	-82.011574	1	-999	1	1	1	1	1	1	1	1	0.999575369
13035	Conterminous US : Georgia : Butts	33.290356	-83.958221	1	-999	1	1	1	1	1	1	1	1	0.999575369
13037	Conterminous US : Georgia : Calhoun	31.521278	-84.626289	-999	1	1	1	1	1	1	1	1	1	0.999575369
13039	Conterminous US : Georgia : Camden	30.913347	-81.641998	-999	1	1	1	1	1	1	0	1	1	0.997012288
13043	Conterminous US : Georgia : Candler	32.403851	-82.071236	-999	1	1	1	1	1	1	1	1	1	0.999575369
13045	Conterminous US : Georgia : Carroll	33.582237	-85.080528	1	-999	1	1	1	1	1	1	1	1	0.999575369
13047	Conterminous US : Georgia : Catoosa	34.899391	-85.137352	1	-999	1	1	1	1	1	1	1	1	0.999575369
13049	Conterminous US : Georgia : Charlton	30.779903	-82.139641	-999	1	1	1	1	1	1	1	1	1	0.999575369
13051	Conterminous US : Georgia : Chatham	31.980412	-81.085205	1	-999	1	1	1	1	1	0	1	1	0.997012288
13053	Conterminous US : Georgia : Chattahoochee	32.347446	-84.788017	1	-999	1	1	1	1	1	1	1	1	0.999575369
13055	Conterminous US : Georgia : Chattooga	34.474178	-85.345291	1	-999	1	1	1	1	1	1	1	1	0.999575369
13057	Conterminous US : Georgia : Cherokee	34.244316	-84.47506	1	-999	1	1	1	1	1	1	1	1	0.999575369
13059	Conterminous US : Georgia : Clarke	33.952187	-83.367149	1	-999	1	1	1	1	1	1	1	1	0.999575369
13061	Conterminous US : Georgia : Clay	31.619831	-84.992584	1	-999	1	1	1	1	1	1	1	1	0.999575369
13063	Conterminous US : Georgia : Clayton	33.542686	-84.355576	1	-999	1	1	1	1	1	1	1	1	0.999575369
13065	Conterminous US : Georgia : Clinch	30.917652	-82.702614	-999	1	1	1	1	1	1	1	1	1	0.999575369
13067	Conterminous US : Georgia : Cobb	33.939941	-84.574165	1	-999	1	1	1	1	1	1	1	1	0.999575369
13069	Conterminous US : Georgia : Coffee	31.549246	-82.84494	1	-999	1	1	1	1	1	1	1	1	0.999575369
13071	Conterminous US : Georgia : Colquitt	31.189758	-83.769737	1	-999	1	1	1	1	1	1	1	1	0.999575369
13073	Conterminous US : Georgia : Columbia	33.54763	-82.252296	-999	1	1	1	1	1	1	1	1	1	0.999575369
13075	Conterminous US : Georgia : Cook	31.152529	-83.429436	1	-999	1	1	1	1	1	1	1	1	0.999575369
13077	Conterminous US : Georgia : Coweta	33.352898	-84.762138	1	-999	1	1	1	1	1	1	1	1	0.999575369
13079	Conterminous US : Georgia : Crawford	32.709427	-83.979187	-999	1	1	1	1	1	1	1	1	1	0.999575369
13081	Conterminous US : Georgia : Crisp	31.91515	-83.753532	1	-999	1	1	1	1	1	1	1	1	0.999575369
13083	Conterminous US : Georgia : Dade	34.852425	-85.506203	-999	1	1	1	1	1	1	1	1	1	0.999575369
13085	Conterminous US : Georgia : Dawson	34.442841	-84.173286	1	-999	1	1	1	1	1	1	1	1	0.999575369
13087	Conterminous US : Georgia : Decatur	30.880655	-84.584145	1	-999	1	1	1	1	1	1	1	1	0.999575369
13089	Conterminous US : Georgia : De Kalb	33.77066	-84.226341	1	-999	1	1	1	1	1	1	1	1	0.999575369
13091	Conterminous US : Georgia : Dodge	32.160236	-83.156242	1	-999	1	1	1	1	1	1	1	1	0.999575369
13093	Conterminous US : Georgia : Dooly	32.151997	-83.807167	1	-999	1	1	1	1	1	1	1	1	0.999575369
13095	Conterminous US : Georgia : Dougherty	31.532587	-84.209038	-999	1	1	1	1	1	1	1	1	1	0.999575369
13097	Conterminous US : Georgia : Douglas	33.699318	-84.765945	-999	1	1	1	1	1	1	1	1	1	0.999575369
13099	Conterminous US : Georgia : Early	31.32419	-84.906723	1	-999	1	1	1	1	1	1	1	1	0.999575369
13101	Conterminous US : Georgia : Echols	30.7085	-82.836128	-999	1	1	1	1	1	1	1	1	1	0.999575369
13103	Conterminous US : Georgia : Effingham	32.36171	-81.343338	1	-999	1	1	1	1	1	1	1	1	0.999575369
13105	Conterminous US : Georgia : Elbert	34.116455	-82.841835	1	-999	1	1	1	1	1	1	1	1	0.999575369
13107	Conterminous US : Georgia : Emanuel	32.591099	-82.299767	1	-999	1	1	1	1	1	1	1	1	0.999575369
13109	Conterminous US : Georgia : Evans	32.153088	-81.890152	1	-999	1	1	1	1	1	1	1	1	0.999575369
13111	Conterminous US : Georgia : Fannin	34.866543	-84.317329	1	-999	1	1	1	1	1	1	1	1	0.999575369
13113	Conterminous US : Georgia : Fayette	33.412716	-84.493942	1	-999	1	1	1	1	1	1	1	1	0.999575369
13115	Conterminous US : Georgia : Floyd	34.263676	-85.21373	-999	1	1	1	1	1	1	1	1	1	0.999575369
13117	Conterminous US : Georgia : Forsyth	34.225143	-84.127434	1	-999	1	1	1	1	1	1	1	1	0.999575369
13119	Conterminous US : Georgia : Franklin	34.37508	-83.228065	1	-999	1	1	1	1	1	1	1	1	0.999575369
13121	Conterminous US : Georgia : Fulton	33.790035	-84.468185	1	-999	1	1	1	1	1	1	1	1	0.999575369
13123	Conterminous US : Georgia : Gilmer	34.690495	-84.454651	-999	1	1	1	1	1	1	1	1	1	0.999575369
13125	Conterminous US : Georgia : Glascock	33.227489	-82.606911	1	-999	1	1	1	1	1	1	1	1	0.999575369
13127	Conterminous US : Georgia : Glynn	31.212746	-81.496513	-999	1	1	1	1	1	1	0	1	1	0.997012288
13129	Conterminous US : Georgia : Gordon	34.509666	-84.873863	-999	1	1	1	1	1	1	1	1	1	0.999575369
13131	Conterminous US : Georgia : Grady	30.875891	-84.245064	1	-999	1	1	1	1	1	1	1	1	0.999575369
13133	Conterminous US : Georgia : Greene	33.57674	-83.166611	1	-999	1	1	1	1	1	1	1	1	0.999575369
13135	Conterminous US : Georgia : Gwinnett	33.959148	-84.023087	1	-999	1	1	1	1	1	1	1	1	0.999575369
13137	Conterminous US : Georgia : Habersham	34.634392	-83.525871	1	-999	1	1	1	1	1	1	1	1	0.999575369
13139	Conterminous US : Georgia : Hall	34.317589	-83.818497	-999	1	1	1	1	1	1	1	1	1	0.999575369
13141	Conterminous US : Georgia : Hancock	33.269218	-83.000465	1	-999	1	1	1	1	1	1	1	1	0.999575369
13143	Conterminous US : Georgia : Haralson	33.795166	-85.220062	1	-999	1	1	1	1	1	1	1	1	0.999575369
13145	Conterminous US : Georgia : Harris	32.731548	-84.91243	1	-999	1	1	1	1	1	1	1	1	0.999575369
13147	Conterminous US : Georgia : Hart	34.348732	-82.963287	1	-999	1	1	1	1	1	1	1	1	0.999575369
13149	Conterminous US : Georgia : Heard	33.291348	-85.137878	1	-999	1	1	1	1	1	1	1	1	0.999575369
13151	Conterminous US : Georgia : Henry	33.452946	-84.154022	1	-999	1	1	1	1	1	1	1	1	0.999575369
13153	Conterminous US : Georgia : Houston	32.458382	-83.662857	1	-999	1	1	1	1	1	1	1	1	0.999575369
13155	Conterminous US : Georgia : Irwin	31.604305	-83.277039	1	-999	1	1	1	1	1	1	1	1	0.999575369
13157	Conterminous US : Georgia : Jackson	34.13089	-83.562538	1	-999	1	1	1	1	1	1	1	1	0.999575369
13159	Conterminous US : Georgia : Jasper	33.318169	-83.69014	-999	1	1	1	1	1	1	1	1	1	0.999575369
13161	Conterminous US : Georgia : Jeff Davis	31.811615	-82.636826	1	-999	1	1	1	1	1	1	1	1	0.999575369
13163	Conterminous US : Georgia : Jefferson	33.058174	-82.420006	-999	1	1	1	1	1	1	1	1	1	0.999575369
13165	Conterminous US : Georgia : Jenkins	32.794563	-81.971527	1	-999	1	1	1	1	1	1	1	1	0.999575369
13167	Conterminous US : Georgia : Johnson	32.694584	-82.663971	1	-999	1	1	1	1	1	1	1	1	0.999575369
13169	Conterminous US : Georgia : Jones	33.020226	-83.56234	1	-999	1	1	1	1	1	1	1	1	0.999575369
13171	Conterminous US : Georgia : Lamar	33.074459	-84.146721	1	-999	1	1	1	1	1	1	1	1	0.999575369
13173	Conterminous US : Georgia : Lanier	31.038197	-83.063164	1	-999	1	1	1	1	1	1	1	1	0.999575369
13175	Conterminous US : Georgia : Laurens	32.393219	-82.926315	-999	1	1	1	1	1	1	1	1	1	0.999575369
13177	Conterminous US : Georgia : Lee	31.818419	-84.146683	1	-999	1	1	1	1	1	1	1	1	0.999575369
13179	Conterminous US : Georgia : Liberty	31.807459	-81.45787	1	-999	1	1	1	1	1	1	1	1	0.999575369
13181	Conterminous US : Georgia : Lincoln	33.792152	-82.448296	1	-999	1	1	1	1	1	1	1	1	0.999575369
13183	Conterminous US : Georgia : Long	31.749563	-81.742867	1	-999	1	1	1	1	1	1	1	1	0.999575369
13185	Conterminous US : Georgia : Lowndes	30.833126	-83.26899	1	-999	1	1	1	1	1	1	1	1	0.999575369
13187	Conterminous US : Georgia : Lumpkin	34.568134	-83.998909	-999	1	1	1	1	1	1	1	1	1	0.999575369
13189	Conterminous US : Georgia : McDuffie	33.482464	-82.47319	1	-999	1	1	1	1	1	1	1	1	0.999575369
13191	Conterminous US : Georgia : McIntosh	31.488592	-81.372459	1	-999	1	1	1	1	1	0	1	1	0.997012288
13193	Conterminous US : Georgia : Macon	32.362686	-84.051231	1	-999	1	1	1	1	1	1	1	1	0.999575369
13195	Conterminous US : Georgia : Madison	34.128525	-83.203735	1	-999	1	1	1	1	1	1	1	1	0.999575369
13197	Conterminous US : Georgia : Marion	32.359539	-84.529564	1	-999	1	1	1	1	1	1	1	1	0.999575369
13199	Conterminous US : Georgia : Meriwether	33.029243	-84.667038	1	-999	1	1	1	1	1	1	1	1	0.999575369
13201	Conterminous US : Georgia : Miller	31.162909	-84.730385	1	-999	1	1	1	1	1	1	1	1	0.999575369
13205	Conterminous US : Georgia : Mitchell	31.228996	-84.192039	1	-999	1	1	1	1	1	1	1	1	0.999575369
13207	Conterminous US : Georgia : Monroe	33.017433	-83.922935	1	-999	1	1	1	1	1	1	1	1	0.999575369
13209	Conterminous US : Georgia : Montgomery	32.172108	-82.533348	-999	1	1	1	1	1	1	1	1	1	0.999575369
13211	Conterminous US : Georgia : Morgan	33.593235	-83.491028	1	-999	1	1	1	1	1	1	1	1	0.999575369
13213	Conterminous US : Georgia : Murray	34.797096	-84.737991	1	-999	1	1	1	1	1	1	1	1	0.999575369
13215	Conterminous US : Georgia : Muscogee	32.510197	-84.874947	1	-999	1	1	1	1	1	1	1	1	0.999575369
13217	Conterminous US : Georgia : Newton	33.544022	-83.855186	1	-999	1	1	1	1	1	1	1	1	0.999575369
13219	Conterminous US : Georgia : Oconee	33.834126	-83.437729	1	-999	1	1	1	1	1	1	1	1	0.999575369
13221	Conterminous US : Georgia : Oglethorpe	33.866806	-83.074081	1	-999	1	1	1	1	1	1	1	1	0.999575369
13223	Conterminous US : Georgia : Paulding	33.921024	-84.867165	-999	1	1	1	1	1	1	1	1	1	0.999575369
13225	Conterminous US : Georgia : Peach	32.571323	-83.831978	1	-999	1	1	1	1	1	1	1	1	0.999575369
13227	Conterminous US : Georgia : Pickens	34.456814	-84.490341	1	-999	1	1	1	1	1	1	1	1	0.999575369
13229	Conterminous US : Georgia : Pierce	31.353989	-82.210426	1	-999	1	1	1	1	1	1	1	1	0.999575369
13231	Conterminous US : Georgia : Pike	33.090767	-84.386627	1	-999	1	1	1	1	1	1	1	1	0.999575369
13233	Conterminous US : Georgia : Polk	33.996014	-85.188339	1	-999	1	1	1	1	1	1	1	1	0.999575369
13235	Conterminous US : Georgia : Pulaski	32.238792	-83.481857	-999	1	1	1	1	1	1	1	1	1	0.999575369
13237	Conterminous US : Georgia : Putnam	33.32106	-83.371788	1	-999	1	1	1	1	1	1	1	1	0.999575369
13239	Conterminous US : Georgia : Quitman	31.862947	-85.004799	1	-999	1	1	1	1	1	1	1	1	0.999575369
13241	Conterminous US : Georgia : Rabun	34.883949	-83.404861	1	-999	1	1	1	1	1	1	1	1	0.999575369
13243	Conterminous US : Georgia : Randolph	31.762651	-84.752312	1	-999	1	1	1	1	1	1	1	1	0.999575369
13245	Conterminous US : Georgia : Richmond	33.361488	-82.074997	1	-999	1	1	1	1	1	1	1	1	0.999575369
13247	Conterminous US : Georgia : Rockdale	33.652081	-84.026367	-999	1	1	1	1	1	1	1	1	1	0.999575369
13249	Conterminous US : Georgia : Schley	32.263439	-84.322723	1	-999	1	1	1	1	1	1	1	1	0.999575369
13251	Conterminous US : Georgia : Screven	32.744751	-81.617584	1	-999	1	1	1	1	1	1	1	1	0.999575369
13253	Conterminous US : Georgia : Seminole	30.933893	-84.867592	1	-999	1	1	1	1	1	1	1	1	0.999575369
13255	Conterminous US : Georgia : Spalding	33.26239	-84.286064	1	-999	1	1	1	1	1	1	1	1	0.999575369
13257	Conterminous US : Georgia : Stephens	34.552914	-83.290215	1	-999	1	1	1	1	1	1	1	1	0.999575369
13259	Conterminous US : Georgia : Stewart	32.073223	-84.834915	1	-999	1	1	1	1	1	1	1	1	0.999575369
13261	Conterminous US : Georgia : Sumter	32.042198	-84.204262	1	-999	1	1	1	1	1	1	1	1	0.999575369
13263	Conterminous US : Georgia : Talbot	32.704601	-84.530029	1	-999	1	1	1	1	1	1	1	1	0.999575369
13265	Conterminous US : Georgia : Taliaferro	33.559319	-82.875275	1	-999	1	1	1	1	1	1	1	1	0.999575369
13267	Conterminous US : Georgia : Tattnall	32.04377	-82.059212	1	-999	1	1	1	1	1	1	1	1	0.999575369
13269	Conterminous US : Georgia : Taylor	32.554668	-84.251427	1	-999	1	1	1	1	1	1	1	1	0.999575369
13271	Conterminous US : Georgia : Telfair	31.913639	-82.931061	1	-999	1	1	1	1	1	1	1	1	0.999575369
13273	Conterminous US : Georgia : Terrell	31.777191	-84.439445	1	-999	1	1	1	1	1	1	1	1	0.999575369
13275	Conterminous US : Georgia : Thomas	30.864607	-83.919823	1	-999	1	1	1	1	1	1	1	1	0.999575369
13277	Conterminous US : Georgia : Tift	31.457003	-83.525932	1	-999	1	1	1	1	1	1	1	1	0.999575369
13279	Conterminous US : Georgia : Toombs	32.126698	-82.332069	1	-999	1	1	1	1	1	1	1	1	0.999575369
13281	Conterminous US : Georgia : Towns	34.902531	-83.732262	1	-999	1	1	1	1	1	1	1	1	0.999575369
13283	Conterminous US : Georgia : Treutlen	32.409588	-82.570885	-999	1	1	1	1	1	1	1	1	1	0.999575369
13285	Conterminous US : Georgia : Troup	33.034481	-85.028358	-999	1	1	1	1	1	1	1	1	1	0.999575369
13287	Conterminous US : Georgia : Turner	31.7248	-83.620316	1	-999	1	1	1	1	1	1	1	1	0.999575369
13289	Conterminous US : Georgia : Twiggs	32.665848	-83.42588	1	-999	1	1	1	1	1	1	1	1	0.999575369
13291	Conterminous US : Georgia : Union	34.833332	-83.989258	1	-999	1	1	1	1	1	1	1	1	0.999575369
13293	Conterminous US : Georgia : Upson	32.881836	-84.292282	1	-999	1	1	1	1	1	1	1	1	0.999575369
13295	Conterminous US : Georgia : Walker	34.735828	-85.305382	1	-999	1	1	1	1	1	1	1	1	0.999575369
13297	Conterminous US : Georgia : Walton	33.783886	-83.731827	1	-999	1	1	1	1	1	1	1	1	0.999575369
13299	Conterminous US : Georgia : Ware	31.05088	-82.421509	1	-999	1	1	1	1	1	1	1	1	0.999575369
13301	Conterminous US : Georgia : Warren	33.41917	-82.688011	1	-999	1	1	1	1	1	1	1	1	0.999575369
13303	Conterminous US : Georgia : Washington	32.971848	-82.798111	1	-999	1	1	1	1	1	1	1	1	0.999575369
13305	Conterminous US : Georgia : Wayne	31.547846	-81.912376	1	-999	1	1	1	1	1	1	1	1	0.999575369
13307	Conterminous US : Georgia : Webster	32.046692	-84.553825	1	-999	1	1	1	1	1	1	1	1	0.999575369
13309	Conterminous US : Georgia : Wheeler	32.105267	-82.733864	1	-999	1	1	1	1	1	1	1	1	0.999575369
13311	Conterminous US : Georgia : White	34.643776	-83.743416	1	-999	1	1	1	1	1	1	1	1	0.999575369
13313	Conterminous US : Georgia : Whitfield	34.801727	-84.968544	1	-999	1	1	1	1	1	1	1	1	0.999575369
13315	Conterminous US : Georgia : Wilcox	31.962717	-83.438263	1	-999	1	1	1	1	1	1	1	1	0.999575369
13317	Conterminous US : Georgia : Wilkes	33.77903	-82.747925	1	-999	1	1	1	1	1	1	1	1	0.999575369
13319	Conterminous US : Georgia : Wilkinson	32.804268	-83.175514	-999	1	1	1	1	1	1	1	1	1	0.999575369
13321	Conterminous US : Georgia : Worth	31.551773	-83.84996	-999	1	1	1	1	1	1	1	1	1	0.999575369
16001	Conterminous US : Idaho : Ada	43.451477	-116.244377	-999	0	1	0	0	1	0	0	0	0	0.479405713
16003	Conterminous US : Idaho : Adams	44.877003	-116.461624	-999	-999	0	0	0	0	0	0	0	0	0.050252606
16005	Conterminous US : Idaho : Bannock	42.692921	-112.228981	0	-999	0	0	0	0	0	0	0	0	0.050252606
16007	Conterminous US : Idaho : Bear Lake	42.285892	-111.327515	0	-999	0	0	0	0	0	0	0	0	0.050252606
16009	Conterminous US : Idaho : Benewah	47.218452	-116.633537	-999	-999	0	0	0	0	0	0	0	0	0.050252606
16011	Conterminous US : Idaho : Bingham	43.216358	-112.399208	0	-999	0	0	0	0	0	0	0	0	0.050252606
16013	Conterminous US : Idaho : Blaine	43.394192	-113.955368	-999	-999	0	0	0	0	0	0	0	0	0.050252606
16015	Conterminous US : Idaho : Boise	43.987274	-115.715111	-999	-999	0	0	0	0	0	0	0	0	0.050252606
16017	Conterminous US : Idaho : Bonner	48.324631	-116.627434	-999	-999	0	0	0	0	0	0	0	0	0.050252606
16019	Conterminous US : Idaho : Bonneville	43.395172	-111.62188	-999	-999	0	0	0	0	0	0	0	0	0.050252606
16021	Conterminous US : Idaho : Boundary	48.773132	-116.524673	-999	-999	0	0	0	0	0	0	0	0	0.050252606
16023	Conterminous US : Idaho : Butte	43.685101	-113.177628	-999	-999	0	0	0	0	0	0	0	0	0.050252606
16025	Conterminous US : Idaho : Camas	43.463394	-114.804428	-999	-999	0	0	0	0	0	0	0	0	0.050252606
16027	Conterminous US : Idaho : Canyon	43.623051	-116.708527	0	-999	1	0	0	1	0	0	0	0	0.479405713
16029	Conterminous US : Idaho : Caribou	42.786072	-111.544273	-999	-999	0	0	0	0	0	0	0	0	0.050252606
16031	Conterminous US : Idaho : Cassia	42.282314	-113.626328	-999	-999	0	0	0	0	0	0	0	0	0.050252606
16033	Conterminous US : Idaho : Clark	44.290218	-112.354614	-999	-999	0	0	0	0	0	0	0	0	0.050252606
16035	Conterminous US : Idaho : Clearwater	46.672569	-115.653503	-999	-999	0	0	0	0	0	0	0	0	0.050252606
16037	Conterminous US : Idaho : Custer	44.27335	-114.252266	-999	-999	0	0	0	0	0	0	0	0	0.050252606
16039	Conterminous US : Idaho : Elmore	43.394699	-115.471207	-999	-999	0	0	0	0	0	0	0	0	0.050252606
16041	Conterminous US : Idaho : Franklin	42.173611	-111.822968	0	-999	0	0	0	0	0	0	0	0	0.050252606
16043	Conterminous US : Idaho : Fremont	44.21809	-111.484428	-999	-999	0	0	0	0	0	0	0	0	0.050252606
16045	Conterminous US : Idaho : Gem	44.061474	-116.398781	0	-999	0	0	0	0	0	0	0	0	0.050252606
16047	Conterminous US : Idaho : Gooding	42.973186	-114.821419	-999	-999	0	0	0	1	0	0	0	0	0.418010243
16049	Conterminous US : Idaho : Idaho	45.849644	-115.467339	-999	-999	0	0	0	0	0	0	0	0	0.050252606
16051	Conterminous US : Idaho : Jefferson	43.796967	-112.318588	-999	-999	0	0	0	0	0	0	0	0	0.050252606
16053	Conterminous US : Idaho : Jerome	42.691395	-114.262085	-999	-999	0	0	0	1	0	0	0	0	0.418010243
16055	Conterminous US : Idaho : Kootenai	47.677113	-116.694916	-999	-999	0	0	0	0	0	0	0	0	0.050252606
16057	Conterminous US : Idaho : Latah	46.81892	-116.730972	-999	-999	0	0	0	0	0	0	0	0	0.050252606
16059	Conterminous US : Idaho : Lemhi	44.928505	-113.887039	-999	-999	0	0	0	0	0	0	0	0	0.050252606
16061	Conterminous US : Idaho : Lewis	46.236328	-116.423759	-999	-999	0	0	0	0	0	0	0	0	0.050252606
16063	Conterminous US : Idaho : Lincoln	42.986179	-114.1539	-999	-999	0	0	0	1	0	0	0	0	0.418010243
16065	Conterminous US : Idaho : Madison	43.788612	-111.65699	-999	-999	0	0	0	0	0	0	0	0	0.050252606
16067	Conterminous US : Idaho : Minidoka	42.857212	-113.639839	-999	-999	0	0	0	1	0	0	0	0	0.418010243
16069	Conterminous US : Idaho : Nez Perce	46.33379	-116.76091	0	-999	1	0	0	1	0	0	0	0	0.479405713
16071	Conterminous US : Idaho : Oneida	42.183895	-112.520447	-999	-999	0	0	0	0	0	0	0	0	0.050252606
16073	Conterminous US : Idaho : Owyhee	42.572849	-116.18969	-999	-999	0	0	0	0	0	0	0	0	0.050252606
16075	Conterminous US : Idaho : Payette	44.00243	-116.750237	-999	-999	1	0	0	1	0	0	0	0	0.479405713
16077	Conterminous US : Idaho : Power	42.694126	-112.844406	-999	-999	0	0	0	0	0	0	0	0	0.050252606
16079	Conterminous US : Idaho : Shoshone	47.347694	-115.885094	-999	-999	0	0	0	0	0	0	0	0	0.050252606
16081	Conterminous US : Idaho : Teton	43.760994	-111.211761	-999	0	0	0	0	0	0	0	0	0	0.050252606
16083	Conterminous US : Idaho : Twin Falls	42.35231	-114.665642	-999	0	0	0	0	1	0	0	0	0	0.418010243
16085	Conterminous US : Idaho : Valley	44.771488	-115.637955	-999	-999	0	0	0	0	0	0	0	0	0.050252606
16087	Conterminous US : Idaho : Washington	44.448223	-116.797791	-999	-999	1	0	0	1	0	0	0	0	0.479405713
17001	Conterminous US : Illinois : Adams	39.986053	-91.194962	1	-999	0	0	0	1	0	0	0	1	0.642972876
17003	Conterminous US : Illinois : Alexander	37.183659	-89.349518	1	-999	1	1	0	1	1	1	1	1	0.997980299
17005	Conterminous US : Illinois : Bond	38.885925	-89.436592	-999	-999	1	0	0	1	0	0	1	1	0.915190707
17007	Conterminous US : Illinois : Boone	42.318981	-88.824295	0	-999	0	0	1	0	0	0	0	0	0.199604998
17009	Conterminous US : Illinois : Brown	39.96207	-90.750313	-999	-999	0	0	0	1	0	0	0	1	0.642972876
17011	Conterminous US : Illinois : Bureau	41.401302	-89.528374	-999	-999	0	0	1	1	0	1	0	0	0.61544762
17013	Conterminous US : Illinois : Calhoun	39.164261	-90.666298	-999	-999	1	0	0	1	0	1	1	1	0.970006754
17015	Conterminous US : Illinois : Carroll	42.0709	-89.924187	-999	-999	0	0	1	0	0	0	0	0	0.199604998
17017	Conterminous US : Illinois : Cass	39.9692	-90.245705	-999	-999	0	0	1	1	0	1	0	1	0.90246144
17019	Conterminous US : Illinois : Champaign	40.138981	-88.196999	1	-999	0	0	1	1	0	1	1	1	0.953259909
17021	Conterminous US : Illinois : Christian	39.545525	-89.279594	1	-999	1	0	0	1	0	1	1	1	0.970006754
17023	Conterminous US : Illinois : Clark	39.332363	-87.791687	-999	-999	1	0	1	1	1	1	1	1	0.997439405
17025	Conterminous US : Illinois : Clay	38.746834	-88.482346	1	-999	1	0	0	1	1	1	1	1	0.991133605
17027	Conterminous US : Illinois : Clinton	38.606297	-89.426231	-999	-999	1	0	0	1	1	1	1	1	0.991133605
17029	Conterminous US : Illinois : Coles	39.51368	-88.220779	1	-999	1	0	1	1	1	1	1	1	0.997439405
17031	Conterminous US : Illinois : Cook	41.894295	-87.645454	-999	1	0	0	1	1	0	1	0	0	0.61544762
17033	Conterminous US : Illinois : Crawford	39.002769	-87.76062	-999	-999	1	0	0	1	1	1	1	1	0.991133605
17035	Conterminous US : Illinois : Cumberland	39.273121	-88.240616	-999	-999	1	0	1	1	1	1	1	1	0.997439405
17037	Conterminous US : Illinois : De Kalb	41.894611	-88.76899	-999	-999	0	0	1	0	0	0	0	0	0.199604998
17039	Conterminous US : Illinois : De Witt	40.181499	-88.901855	1	-999	0	0	1	1	0	1	0	1	0.90246144
17041	Conterminous US : Illinois : Douglas	39.766079	-88.222862	1	-999	0	0	1	1	1	1	1	1	0.984944309
17043	Conterminous US : Illinois : Du Page	41.852058	-88.086037	-999	-999	0	0	1	1	0	0	0	0	0.433367743
17045	Conterminous US : Illinois : Edgar	39.679035	-87.747108	-999	-999	1	0	1	1	1	1	1	1	0.997439405
17047	Conterminous US : Illinois : Edwards	38.417095	-88.047943	-999	-999	1	0	0	1	1	1	1	1	0.991133605
17049	Conterminous US : Illinois : Effingham	39.047943	-88.59285	1	-999	1	0	0	1	1	1	1	1	0.991133605
17051	Conterminous US : Illinois : Fayette	39.001125	-89.017921	-999	1	1	0	0	1	1	1	1	1	0.991133605
17053	Conterminous US : Illinois : Ford	40.596539	-88.224586	-999	-999	0	0	1	1	0	0	0	1	0.807230273
17055	Conterminous US : Illinois : Franklin	37.991848	-88.926247	1	-999	1	1	0	1	1	1	1	1	0.997980299
17057	Conterminous US : Illinois : Fulton	40.46524	-90.202271	-999	-999	0	0	1	1	0	1	0	1	0.90246144
17059	Conterminous US : Illinois : Gallatin	37.768677	-88.227966	1	-999	1	1	0	1	1	1	1	1	0.997980299
17061	Conterminous US : Illinois : Greene	39.355446	-90.387756	-999	-999	1	0	0	1	0	0	1	1	0.915190707
17063	Conterminous US : Illinois : Grundy	41.292412	-88.401054	-999	-999	0	0	1	1	0	0	0	0	0.433367743
17065	Conterminous US : Illinois : Hamilton	38.085224	-88.539001	1	-999	1	1	0	1	1	1	1	1	0.997980299
17067	Conterminous US : Illinois : Hancock	40.405792	-91.167984	-999	-999	0	0	1	1	0	0	0	1	0.807230273
17069	Conterminous US : Illinois : Hardin	37.517853	-88.266151	-999	-999	1	1	0	1	1	1	1	1	0.997980299
17071	Conterminous US : Illinois : Henderson	40.814472	-90.941246	-999	-999	0	0	1	1	0	0	0	0	0.433367743
17073	Conterminous US : Illinois : Henry	41.350021	-90.130836	-999	-999	0	0	1	1	0	0	0	0	0.433367743
17075	Conterminous US : Illinois : Iroquois	40.748867	-87.833603	-999	-999	0	0	1	1	0	0	0	1	0.807230273
17077	Conterminous US : Illinois : Jackson	37.786095	-89.38121	-999	1	1	1	0	1	1	1	1	1	0.997980299
17079	Conterminous US : Illinois : Jasper	39.004875	-88.150764	1	-999	1	0	0	1	1	1	1	1	0.991133605
17081	Conterminous US : Illinois : Jefferson	38.300781	-88.92421	1	-999	1	1	0	1	1	0	1	1	0.989774211
17083	Conterminous US : Illinois : Jersey	39.080193	-90.361366	1	-999	1	0	0	1	0	1	1	1	0.970006754
17085	Conterminous US : Illinois : Jo Daviess	42.362392	-90.211472	-999	-999	0	0	1	0	0	0	0	0	0.199604998
17087	Conterminous US : Illinois : Johnson	37.460709	-88.882133	1	-999	1	1	0	1	1	1	1	1	0.997980299
17089	Conterminous US : Illinois : Kane	41.939594	-88.42804	-999	-999	0	0	1	0	0	0	0	0	0.199604998
17091	Conterminous US : Illinois : Kankakee	41.139511	-87.861115	-999	-999	0	0	1	1	0	0	0	1	0.807230273
17093	Conterminous US : Illinois : Kendall	41.588139	-88.430626	-999	-999	0	0	1	1	0	1	0	0	0.61544762
17095	Conterminous US : Illinois : Knox	40.930943	-90.21376	-999	-999	0	0	1	1	0	1	0	0	0.61544762
17097	Conterminous US : Illinois : Lake	42.326443	-87.436119	-999	-999	0	0	1	1	0	1	0	0	0.61544762
17099	Conterminous US : Illinois : La Salle	41.343342	-88.885933	-999	-999	0	0	1	1	0	0	0	0	0.433367743
17101	Conterminous US : Illinois : Lawrence	38.718952	-87.730225	-999	-999	1	0	0	1	1	1	1	1	0.991133605
17103	Conterminous US : Illinois : Lee	41.74744	-89.299355	0	-999	0	0	1	1	0	0	0	0	0.433367743
17105	Conterminous US : Illinois : Livingston	40.894375	-88.552849	-999	-999	0	0	1	1	0	0	0	1	0.807230273
17107	Conterminous US : Illinois : Logan	40.129124	-89.365311	1	-999	0	0	1	1	0	1	0	1	0.90246144
17109	Conterminous US : Illinois : McDonough	40.455807	-90.678955	-999	-999	0	0	1	1	0	1	0	1	0.90246144
17111	Conterminous US : Illinois : McHenry	42.324299	-88.452248	-999	-999	0	0	1	0	0	0	0	0	0.199604998
17113	Conterminous US : Illinois : McLean	40.49456	-88.844536	1	-999	0	0	1	1	0	0	1	1	0.884618207
17115	Conterminous US : Illinois : Macon	39.860237	-88.961533	1	-999	0	0	1	1	1	1	1	1	0.984944309
17117	Conterminous US : Illinois : Macoupin	39.2659	-89.926346	1	-999	1	0	0	1	0	1	1	1	0.970006754
17119	Conterminous US : Illinois : Madison	38.827084	-89.900192	1	-999	1	0	0	1	0	1	1	1	0.970006754
17121	Conterminous US : Illinois : Marion	38.648106	-88.920486	1	-999	1	0	0	1	1	0	1	1	0.972003165
17123	Conterminous US : Illinois : Marshall	41.03112	-89.342369	-999	-999	0	0	1	1	0	0	0	0	0.433367743
17125	Conterminous US : Illinois : Mason	40.236992	-89.913574	-999	-999	0	0	0	1	0	0	0	1	0.642972876
17127	Conterminous US : Illinois : Massac	37.216118	-88.705658	1	-999	1	1	0	1	1	1	1	1	0.997980299
17129	Conterminous US : Illinois : Menard	40.022568	-89.794136	1	-999	0	0	1	1	0	0	0	1	0.807230273
17131	Conterminous US : Illinois : Mercer	41.204792	-90.741432	-999	-999	0	0	1	1	0	0	0	0	0.433367743
17133	Conterminous US : Illinois : Monroe	38.277985	-90.179077	-999	-999	1	0	0	1	1	0	1	1	0.972003165
17135	Conterminous US : Illinois : Montgomery	39.228092	-89.478004	-999	1	1	0	0	1	1	0	1	1	0.972003165
17137	Conterminous US : Illinois : Morgan	39.7183	-90.202545	-999	-999	0	0	0	1	0	1	0	1	0.834805731
17139	Conterminous US : Illinois : Moultrie	39.636894	-88.625725	-999	-999	1	0	1	1	1	1	1	1	0.997439405
17141	Conterminous US : Illinois : Ogle	42.041885	-89.320175	-999	0	0	0	1	0	0	0	0	0	0.199604998
17143	Conterminous US : Illinois : Peoria	40.785995	-89.767105	1	-999	0	0	1	1	0	1	0	1	0.90246144
17145	Conterminous US : Illinois : Perry	38.084381	-89.368523	-999	1	1	1	0	1	1	1	1	1	0.997980299
17147	Conterminous US : Illinois : Piatt	40.009056	-88.592331	1	-999	0	0	1	1	0	1	1	1	0.953259909
17149	Conterminous US : Illinois : Pike	39.625107	-90.88903	-999	-999	0	0	0	1	0	0	0	1	0.642972876
17151	Conterminous US : Illinois : Pope	37.417168	-88.542374	-999	1	1	1	0	1	1	1	1	1	0.997980299
17153	Conterminous US : Illinois : Pulaski	37.215614	-89.127754	1	-999	1	1	0	1	1	1	1	1	0.997980299
17155	Conterminous US : Illinois : Putnam	41.198959	-89.298347	-999	-999	0	0	1	1	0	0	0	0	0.433367743
17157	Conterminous US : Illinois : Randolph	38.056515	-89.821213	1	-999	1	1	0	1	1	1	1	1	0.997980299
17159	Conterminous US : Illinois : Richland	38.711552	-88.085701	1	-999	1	0	0	1	1	1	1	1	0.991133605
17161	Conterminous US : Illinois : Rock Island	41.468403	-90.572205	-999	-999	0	0	1	1	0	1	0	0	0.61544762
17163	Conterminous US : Illinois : Saint Clair	38.4702	-89.928543	1	-999	1	0	0	1	1	1	1	1	0.991133605
17165	Conterminous US : Illinois : Saline	37.751652	-88.545029	-999	1	1	1	0	1	1	1	1	1	0.997980299
17167	Conterminous US : Illinois : Sangamon	39.757259	-89.662033	1	-999	0	0	1	1	0	1	1	1	0.953259909
17169	Conterminous US : Illinois : Schuyler	40.156906	-90.613464	-999	-999	0	0	1	1	0	1	0	1	0.90246144
17171	Conterminous US : Illinois : Scott	39.637001	-90.477768	-999	-999	1	0	0	1	0	1	0	1	0.931740785
17173	Conterminous US : Illinois : Shelby	39.384926	-88.798859	-999	-999	1	0	1	1	1	1	1	1	0.997439405
17175	Conterminous US : Illinois : Stark	41.096909	-89.797409	-999	-999	0	0	1	1	0	0	0	0	0.433367743
17177	Conterminous US : Illinois : Stephenson	42.349728	-89.665993	-999	-999	0	0	1	0	0	0	0	0	0.199604998
17179	Conterminous US : Illinois : Tazewell	40.508076	-89.516258	-999	-999	0	0	1	1	0	1	0	1	0.90246144
17181	Conterminous US : Illinois : Union	37.485645	-89.244637	1	-999	1	1	0	1	1	1	1	1	0.997980299
17183	Conterminous US : Illinois : Vermilion	40.186752	-87.726776	1	-999	0	0	1	1	0	1	1	1	0.953259909
17185	Conterminous US : Illinois : Wabash	38.44582	-87.839165	1	-999	1	1	0	1	1	1	1	1	0.997980299
17187	Conterminous US : Illinois : Warren	40.850441	-90.620224	-999	-999	0	0	1	1	0	0	0	0	0.433367743
17189	Conterminous US : Illinois : Washington	38.353142	-89.417191	-999	-999	1	0	0	1	1	1	1	1	0.991133605
17191	Conterminous US : Illinois : Wayne	38.431858	-88.432426	-999	-999	1	0	0	1	1	0	1	1	0.972003165
17193	Conterminous US : Illinois : White	38.087372	-88.178581	1	-999	1	1	0	1	1	1	1	1	0.997980299
17195	Conterminous US : Illinois : Whiteside	41.750572	-89.910957	-999	-999	0	0	1	1	0	0	0	0	0.433367743
17197	Conterminous US : Illinois : Will	41.448475	-87.978455	-999	-999	0	0	1	1	0	0	0	0	0.433367743
17199	Conterminous US : Illinois : Williamson	37.730354	-88.930016	-999	1	1	1	0	1	1	1	1	1	0.997980299
17201	Conterminous US : Illinois : Winnebago	42.337395	-89.161201	0	-999	0	0	1	0	0	0	0	0	0.199604998
17203	Conterminous US : Illinois : Woodford	40.789787	-89.210609	-999	-999	0	0	1	1	0	0	0	1	0.807230273
18001	Conterminous US : Indiana : Adams	40.745731	-84.936127	-999	-999	0	0	1	1	0	0	0	1	0.807230273
18003	Conterminous US : Indiana : Allen	41.091854	-85.072227	-999	1	0	0	1	1	0	0	0	1	0.807230273
18005	Conterminous US : Indiana : Bartholomew	39.205845	-85.898003	-999	1	1	0	1	1	1	1	1	1	0.997439405
18007	Conterminous US : Indiana : Benton	40.600945	-87.314842	-999	-999	0	0	1	1	0	1	0	1	0.90246144
18009	Conterminous US : Indiana : Blackford	40.472672	-85.32373	-999	-999	0	0	1	1	0	0	1	1	0.884618207
18011	Conterminous US : Indiana : Boone	40.050892	-86.469017	1	-999	0	0	1	1	1	1	1	1	0.984944309
18013	Conterminous US : Indiana : Brown	39.192863	-86.239731	1	-999	1	0	1	1	1	1	1	1	0.997439405
18015	Conterminous US : Indiana : Carroll	40.58498	-86.56514	-999	-999	0	0	1	1	0	0	0	1	0.807230273
18017	Conterminous US : Indiana : Cass	40.753799	-86.355171	-999	-999	0	0	1	1	0	1	0	1	0.90246144
18019	Conterminous US : Indiana : Clark	38.476215	-85.711121	1	-999	1	1	0	1	1	1	1	1	0.997980299
18021	Conterminous US : Indiana : Clay	39.393951	-87.115837	-999	1	1	0	1	1	1	1	1	1	0.997439405
18023	Conterminous US : Indiana : Clinton	40.305943	-86.47757	-999	-999	0	0	1	1	1	0	1	1	0.955387406
18025	Conterminous US : Indiana : Crawford	38.289433	-86.440872	1	-999	1	1	1	1	1	1	1	1	0.999575369
18027	Conterminous US : Indiana : Daviess	38.694546	-87.072762	1	-999	1	0	0	1	1	1	1	1	0.991133605
18029	Conterminous US : Indiana : Dearborn	39.148319	-84.973495	1	-999	1	0	1	1	1	1	1	1	0.997439405
18031	Conterminous US : Indiana : Decatur	39.305981	-85.499832	-999	1	1	0	1	1	1	1	1	1	0.997439405
18033	Conterminous US : Indiana : De Kalb	41.401188	-85.000183	1	-999	0	0	1	1	0	0	0	1	0.807230273
18035	Conterminous US : Indiana : Delaware	40.227543	-85.399261	1	-999	0	0	1	1	0	0	1	1	0.884618207
18037	Conterminous US : Indiana : Dubois	38.373344	-86.873383	1	-999	1	1	0	1	1	1	1	1	0.997980299
18039	Conterminous US : Indiana : Elkhart	41.600693	-85.863983	-999	-999	0	0	1	1	0	0	0	1	0.807230273
18041	Conterminous US : Indiana : Fayette	39.639656	-85.185036	1	-999	0	0	1	1	1	1	1	1	0.984944309
18043	Conterminous US : Indiana : Floyd	38.317936	-85.911476	-999	1	1	1	1	1	1	1	1	1	0.999575369
18045	Conterminous US : Indiana : Fountain	40.121239	-87.234871	-999	-999	0	0	1	1	1	1	1	1	0.984944309
18047	Conterminous US : Indiana : Franklin	39.409763	-85.066963	1	-999	1	0	1	1	1	1	1	1	0.997439405
18049	Conterminous US : Indiana : Fulton	41.050385	-86.265007	1	-999	0	0	1	1	0	0	0	1	0.807230273
18051	Conterminous US : Indiana : Gibson	38.317398	-87.580521	-999	1	1	1	0	1	1	1	1	1	0.997980299
18053	Conterminous US : Indiana : Grant	40.515759	-85.654945	-999	-999	0	0	1	1	0	0	0	1	0.807230273
18055	Conterminous US : Indiana : Greene	39.047146	-87.004768	1	-999	1	0	1	1	1	1	1	1	0.997439405
18057	Conterminous US : Indiana : Hamilton	40.053646	-86.021729	-999	1	0	0	1	1	1	1	1	1	0.984944309
18059	Conterminous US : Indiana : Hancock	39.822529	-85.773163	1	-999	0	0	1	1	1	1	1	1	0.984944309
18061	Conterminous US : Indiana : Harrison	38.18644	-86.103683	1	-999	1	1	1	1	1	1	1	1	0.999575369
18063	Conterminous US : Indiana : Hendricks	39.768963	-86.509911	1	-999	0	0	1	1	1	1	1	1	0.984944309
18065	Conterminous US : Indiana : Henry	39.929592	-85.397362	-999	-999	0	0	1	1	1	1	1	1	0.984944309
18067	Conterminous US : Indiana : Howard	40.483536	-86.11412	-999	-999	0	0	1	1	1	0	1	1	0.955387406
18069	Conterminous US : Indiana : Huntington	40.826393	-85.4786	1	-999	0	0	1	1	0	0	0	1	0.807230273
18071	Conterminous US : Indiana : Jackson	38.911957	-86.042519	-999	1	1	0	1	1	1	1	1	1	0.997439405
18073	Conterminous US : Indiana : Jasper	41.017689	-87.118813	-999	-999	0	0	1	1	0	0	0	1	0.807230273
18075	Conterminous US : Indiana : Jay	40.434971	-85.00338	1	-999	0	0	1	1	0	0	1	1	0.884618207
18077	Conterminous US : Indiana : Jefferson	38.783604	-85.440086	1	-999	1	0	1	1	1	1	1	1	0.997439405
18079	Conterminous US : Indiana : Jennings	38.996235	-85.628113	-999	1	1	0	1	1	1	1	1	1	0.997439405
18081	Conterminous US : Indiana : Johnson	39.495987	-86.094597	1	-999	1	0	1	1	1	1	1	1	0.997439405
18083	Conterminous US : Indiana : Knox	38.688393	-87.420357	1	-999	1	0	0	1	1	1	1	1	0.991133605
18085	Conterminous US : Indiana : Kosciusko	41.244293	-85.861572	-999	-999	0	0	1	1	1	0	0	1	0.905670316
18087	Conterminous US : Indiana : LaGrange	41.642467	-85.4263	-999	-999	0	0	1	1	0	0	0	0	0.433367743
18089	Conterminous US : Indiana : Lake	41.472248	-87.374336	-999	-999	0	0	1	1	0	0	0	1	0.807230273
18091	Conterminous US : Indiana : La Porte	41.549011	-86.744736	1	-999	0	0	1	1	0	0	0	1	0.807230273
18093	Conterminous US : Indiana : Lawrence	38.839813	-86.487823	1	-999	1	0	1	1	1	1	1	1	0.997439405
18095	Conterminous US : Indiana : Madison	40.166203	-85.72245	1	-999	0	0	1	1	1	1	1	1	0.984944309
18097	Conterminous US : Indiana : Marion	39.782974	-86.135796	-999	1	1	0	1	1	1	1	1	1	0.997439405
18099	Conterminous US : Indiana : Marshall	41.325005	-86.269035	-999	-999	0	0	1	1	1	0	0	1	0.905670316
18101	Conterminous US : Indiana : Martin	38.705322	-86.801849	1	-999	1	1	0	1	1	1	1	1	0.997980299
18103	Conterminous US : Indiana : Miami	40.772881	-86.044258	-999	-999	0	0	1	1	0	0	0	1	0.807230273
18105	Conterminous US : Indiana : Monroe	39.160751	-86.523323	1	-999	1	0	1	1	1	1	1	1	0.997439405
18107	Conterminous US : Indiana : Montgomery	40.040295	-86.892715	1	-999	0	0	1	1	1	1	1	1	0.984944309
18109	Conterminous US : Indiana : Morgan	39.482647	-86.447456	1	-999	1	0	1	1	1	1	1	1	0.997439405
18111	Conterminous US : Indiana : Newton	40.962399	-87.402168	-999	-999	0	0	1	1	0	1	0	1	0.90246144
18113	Conterminous US : Indiana : Noble	41.404678	-85.417274	-999	-999	0	0	1	1	0	0	0	1	0.807230273
18115	Conterminous US : Indiana : Ohio	38.940529	-84.964302	1	-999	1	0	1	1	1	1	1	1	0.997439405
18117	Conterminous US : Indiana : Orange	38.547382	-86.489258	1	-999	1	0	1	1	1	1	1	1	0.997439405
18119	Conterminous US : Indiana : Owen	39.317341	-86.838844	1	-999	1	0	1	1	1	1	1	1	0.997439405
18121	Conterminous US : Indiana : Parke	39.77425	-87.196953	1	-999	1	0	1	1	1	1	1	1	0.997439405
18123	Conterminous US : Indiana : Perry	38.081436	-86.626541	1	-999	1	1	0	1	1	1	1	1	0.997980299
18125	Conterminous US : Indiana : Pike	38.3979	-87.232529	-999	1	1	1	0	1	1	1	1	1	0.997980299
18127	Conterminous US : Indiana : Porter	41.509914	-87.071312	-999	-999	0	0	1	1	0	1	0	1	0.90246144
18129	Conterminous US : Indiana : Posey	38.027615	-87.868652	1	-999	1	1	0	1	1	1	1	1	0.997980299
18131	Conterminous US : Indiana : Pulaski	41.045273	-86.692535	-999	-999	0	0	1	1	0	0	0	1	0.807230273
18133	Conterminous US : Indiana : Putnam	39.665546	-86.853371	1	-999	1	0	1	1	1	1	1	1	0.997439405
18135	Conterminous US : Indiana : Randolph	40.164173	-85.005478	1	-999	0	0	1	1	1	0	1	1	0.955387406
18137	Conterminous US : Indiana : Ripley	39.100231	-85.260544	1	-999	1	0	1	1	1	1	1	1	0.997439405
18139	Conterminous US : Indiana : Rush	39.622356	-85.4664	1	-999	1	0	1	1	1	1	1	1	0.997439405
18141	Conterminous US : Indiana : Saint Joseph	41.617699	-86.288162	-999	1	0	0	1	1	0	0	0	1	0.807230273
18143	Conterminous US : Indiana : Scott	38.679432	-85.7519	-999	1	1	1	1	1	1	1	1	1	0.999575369
18145	Conterminous US : Indiana : Shelby	39.524136	-85.792175	-999	1	1	0	1	1	1	1	1	1	0.997439405
18147	Conterminous US : Indiana : Spencer	38.009697	-87.010376	1	-999	1	1	0	1	1	1	1	1	0.997980299
18149	Conterminous US : Indiana : Starke	41.284477	-86.644638	-999	-999	0	0	1	1	1	0	0	1	0.905670316
18151	Conterminous US : Indiana : Steuben	41.643467	-85.002403	-999	-999	0	0	1	0	0	0	0	0	0.199604998
18153	Conterminous US : Indiana : Sullivan	39.089226	-87.41584	1	-999	1	0	0	1	1	1	1	1	0.991133605
18155	Conterminous US : Indiana : Switzerland	38.825855	-85.029678	-999	1	1	0	1	1	1	1	1	1	0.997439405
18157	Conterminous US : Indiana : Tippecanoe	40.38913	-86.893555	1	-999	0	0	1	1	0	1	1	1	0.953259909
18159	Conterminous US : Indiana : Tipton	40.31023	-86.056206	1	-999	0	0	1	1	1	0	1	1	0.955387406
18161	Conterminous US : Indiana : Union	39.623112	-84.925156	-999	-999	1	0	1	1	1	1	1	1	0.997439405
18163	Conterminous US : Indiana : Vanderburgh	38.020069	-87.586166	1	-999	1	1	0	1	1	1	1	1	0.997980299
18165	Conterminous US : Indiana : Vermillion	39.854046	-87.462074	1	-999	0	0	1	1	1	1	1	1	0.984944309
18167	Conterminous US : Indiana : Vigo	39.429142	-87.390373	-999	1	1	0	1	1	1	1	1	1	0.997439405
18169	Conterminous US : Indiana : Wabash	40.843746	-85.795189	-999	-999	0	0	1	1	0	0	0	1	0.807230273
18171	Conterminous US : Indiana : Warren	40.352657	-87.375847	1	-999	0	0	1	1	0	0	1	1	0.884618207
18173	Conterminous US : Indiana : Warrick	38.097729	-87.272049	-999	1	1	1	0	1	1	1	1	1	0.997980299
18175	Conterminous US : Indiana : Washington	38.600613	-86.104752	1	-999	1	0	1	1	1	1	1	1	0.997439405
18177	Conterminous US : Indiana : Wayne	39.863091	-85.006737	1	-999	0	0	1	1	1	0	1	1	0.955387406
18179	Conterminous US : Indiana : Wells	40.735271	-85.212975	-999	-999	0	0	1	1	0	0	0	1	0.807230273
18181	Conterminous US : Indiana : White	40.75095	-86.864296	-999	-999	0	0	1	1	0	0	0	1	0.807230273
18183	Conterminous US : Indiana : Whitley	41.136425	-85.501892	-999	-999	0	0	1	1	0	0	0	1	0.807230273
19001	Conterminous US : Iowa : Adair	41.328529	-94.478165	-999	-999	0	0	1	1	0	0	0	0	0.433367743
19003	Conterminous US : Iowa : Adams	41.021656	-94.696907	-999	-999	0	0	1	1	0	0	0	0	0.433367743
19005	Conterminous US : Iowa : Allamakee	43.274963	-91.382751	-999	-999	0	0	1	0	0	0	0	0	0.199604998
19007	Conterminous US : Iowa : Appanoose	40.744297	-92.873062	-999	-999	0	0	1	1	0	1	0	0	0.61544762
19009	Conterminous US : Iowa : Audubon	41.679176	-94.904312	-999	-999	0	0	1	1	0	0	0	0	0.433367743
19011	Conterminous US : Iowa : Benton	42.092548	-92.057632	-999	-999	0	0	1	0	0	0	0	0	0.199604998
19013	Conterminous US : Iowa : Black Hawk	42.471542	-92.308037	-999	-999	0	0	1	0	0	0	0	0	0.199604998
19015	Conterminous US : Iowa : Boone	42.038601	-93.938362	-999	-999	0	0	1	1	0	0	0	0	0.433367743
19017	Conterminous US : Iowa : Bremer	42.780895	-92.327354	-999	-999	0	0	1	0	0	0	0	0	0.199604998
19019	Conterminous US : Iowa : Buchanan	42.470329	-91.838669	-999	-999	0	0	1	0	0	0	0	0	0.199604998
19021	Conterminous US : Iowa : Buena Vista	42.741524	-95.141434	-999	-999	0	0	1	0	0	0	0	0	0.199604998
19023	Conterminous US : Iowa : Butler	42.734707	-92.780067	-999	-999	0	0	1	0	0	0	0	0	0.199604998
19025	Conterminous US : Iowa : Calhoun	42.386169	-94.643684	-999	-999	0	0	0	0	0	0	0	0	0.050252606
19027	Conterminous US : Iowa : Carroll	42.039494	-94.867645	-999	-999	0	0	1	0	0	0	0	0	0.199604998
19029	Conterminous US : Iowa : Cass	41.333824	-94.933304	-999	-999	0	0	1	1	0	0	0	0	0.433367743
19031	Conterminous US : Iowa : Cedar	41.772362	-91.132614	-999	-999	0	0	1	1	0	0	0	0	0.433367743
19033	Conterminous US : Iowa : Cerro Gordo	43.074974	-93.250961	-999	-999	0	0	1	0	0	0	0	0	0.199604998
19035	Conterminous US : Iowa : Cherokee	42.742737	-95.633263	-999	-999	0	0	1	0	0	0	0	0	0.199604998
19037	Conterminous US : Iowa : Chickasaw	43.059742	-92.317207	-999	-999	0	0	1	0	0	0	0	0	0.199604998
19039	Conterminous US : Iowa : Clarke	41.02919	-93.784096	-999	-999	0	0	1	1	0	1	0	0	0.61544762
19041	Conterminous US : Iowa : Clay	43.081223	-95.149872	-999	-999	0	0	0	0	0	0	0	0	0.050252606
19043	Conterminous US : Iowa : Clayton	42.840984	-91.323578	-999	-999	0	0	1	0	0	0	0	0	0.199604998
19045	Conterminous US : Iowa : Clinton	41.898071	-90.534241	-999	-999	0	0	1	1	0	0	0	0	0.433367743
19047	Conterminous US : Iowa : Crawford	42.043118	-95.389091	-999	-999	0	0	1	0	0	1	0	0	0.40567286
19049	Conterminous US : Iowa : Dallas	41.685322	-94.04071	-999	-999	0	0	1	1	0	0	0	0	0.433367743
19051	Conterminous US : Iowa : Davis	40.748089	-92.410347	-999	-999	0	0	1	1	0	0	0	0	0.433367743
19053	Conterminous US : Iowa : Decatur	40.736378	-93.784576	-999	-999	0	0	1	1	0	1	0	0	0.61544762
19055	Conterminous US : Iowa : Delaware	42.472939	-91.366768	-999	-999	0	0	1	0	0	0	0	0	0.199604998
19057	Conterminous US : Iowa : Des Moines	40.91534	-91.186928	-999	-999	0	0	1	1	0	0	0	0	0.433367743
19059	Conterminous US : Iowa : Dickinson	43.38961	-95.19606	-999	-999	0	0	0	0	0	0	0	0	0.050252606
19061	Conterminous US : Iowa : Dubuque	42.463482	-90.878769	-999	-999	0	0	1	0	0	0	0	0	0.199604998
19063	Conterminous US : Iowa : Emmet	43.377983	-94.669373	-999	-999	0	0	0	0	0	0	0	0	0.050252606
19065	Conterminous US : Iowa : Fayette	42.86412	-91.840378	-999	-999	0	0	1	0	0	0	0	0	0.199604998
19067	Conterminous US : Iowa : Floyd	43.052742	-92.787369	-999	-999	0	0	1	0	0	0	0	0	0.199604998
19069	Conterminous US : Iowa : Franklin	42.736549	-93.271423	-999	-999	0	0	1	0	0	0	0	0	0.199604998
19071	Conterminous US : Iowa : Fremont	40.742592	-95.599182	-999	-999	0	0	0	1	0	0	0	0	0.418010243
19073	Conterminous US : Iowa : Greene	42.042496	-94.388702	-999	-999	0	0	1	1	0	0	0	0	0.433367743
19075	Conterminous US : Iowa : Grundy	42.403324	-92.79026	-999	-999	0	0	1	0	0	0	0	0	0.199604998
19077	Conterminous US : Iowa : Guthrie	41.683575	-94.501274	-999	-999	0	0	1	1	0	0	0	0	0.433367743
19079	Conterminous US : Iowa : Hamilton	42.390766	-93.709198	-999	-999	0	0	1	0	0	0	0	0	0.199604998
19081	Conterminous US : Iowa : Hancock	43.075413	-93.743698	-999	-999	0	0	1	0	0	0	0	0	0.199604998
19083	Conterminous US : Iowa : Hardin	42.390209	-93.241669	-999	-999	0	0	1	0	0	0	0	0	0.199604998
19085	Conterminous US : Iowa : Harrison	41.688583	-95.827148	-999	-999	0	0	1	1	0	0	0	0	0.433367743
19087	Conterminous US : Iowa : Henry	40.985863	-91.544273	-999	-999	0	0	1	1	0	1	0	0	0.61544762
19089	Conterminous US : Iowa : Howard	43.365311	-92.321907	-999	-999	0	0	1	0	0	0	0	0	0.199604998
19091	Conterminous US : Iowa : Humboldt	42.782223	-94.202774	-999	-999	0	0	0	0	0	0	0	0	0.050252606
19093	Conterminous US : Iowa : Ida	42.391861	-95.507423	-999	-999	0	0	1	0	0	0	0	0	0.199604998
19095	Conterminous US : Iowa : Iowa	41.683918	-92.05912	-999	-999	0	0	1	1	0	0	0	0	0.433367743
19097	Conterminous US : Iowa : Jackson	42.16428	-90.574593	-999	-999	0	0	1	0	0	0	0	0	0.199604998
19099	Conterminous US : Iowa : Jasper	41.685551	-93.054146	-999	-999	0	0	1	1	0	0	0	0	0.433367743
19101	Conterminous US : Iowa : Jefferson	41.006882	-91.96714	-999	-999	0	0	1	1	0	1	0	0	0.61544762
19103	Conterminous US : Iowa : Johnson	41.668736	-91.588814	-999	-999	0	0	1	1	0	1	0	0	0.61544762
19105	Conterminous US : Iowa : Jones	42.125118	-91.116913	-999	-999	0	0	1	0	0	0	0	0	0.199604998
19107	Conterminous US : Iowa : Keokuk	41.331181	-92.167725	-999	-999	0	0	1	1	0	0	0	0	0.433367743
19109	Conterminous US : Iowa : Kossuth	43.212479	-94.213982	-999	-999	0	0	1	0	0	0	0	0	0.199604998
19111	Conterminous US : Iowa : Lee	40.647587	-91.477158	-999	-999	0	0	1	1	0	1	0	0	0.61544762
19113	Conterminous US : Iowa : Linn	42.07795	-91.597672	-999	-999	0	0	1	1	0	0	0	0	0.433367743
19115	Conterminous US : Iowa : Louisa	41.218212	-91.256996	-999	-999	0	0	1	1	0	0	0	0	0.433367743
19117	Conterminous US : Iowa : Lucas	41.033344	-93.331467	-999	-999	0	0	1	1	0	1	0	0	0.61544762
19119	Conterminous US : Iowa : Lyon	43.383579	-96.207199	-999	-999	0	0	0	0	0	0	0	0	0.050252606
19121	Conterminous US : Iowa : Madison	41.330624	-94.015182	-999	-999	0	0	1	1	0	0	0	0	0.433367743
19123	Conterminous US : Iowa : Mahaska	41.330795	-92.636368	-999	-999	0	0	1	1	0	1	0	0	0.61544762
19125	Conterminous US : Iowa : Marion	41.331455	-93.093849	-999	-999	0	0	1	1	1	1	0	0	0.827250968
19127	Conterminous US : Iowa : Marshall	42.041691	-92.981453	-999	-999	0	0	1	0	0	0	0	0	0.199604998
19129	Conterminous US : Iowa : Mills	41.033703	-95.619102	-999	-999	0	0	0	1	0	0	0	0	0.418010243
19131	Conterminous US : Iowa : Mitchell	43.348564	-92.78447	-999	-999	0	0	1	0	0	0	0	0	0.199604998
19133	Conterminous US : Iowa : Monona	42.049431	-95.956566	-999	-999	0	0	0	1	0	0	0	0	0.418010243
19135	Conterminous US : Iowa : Monroe	41.028847	-92.869644	-999	-999	0	0	1	1	0	1	0	0	0.61544762
19137	Conterminous US : Iowa : Montgomery	41.021736	-95.157791	-999	-999	0	0	0	1	0	0	0	0	0.418010243
19139	Conterminous US : Iowa : Muscatine	41.483776	-91.118698	-999	-999	0	0	1	1	0	1	0	0	0.61544762
19141	Conterminous US : Iowa : O'Brien	43.083748	-95.625626	-999	-999	0	0	0	0	0	0	0	0	0.050252606
19143	Conterminous US : Iowa : Osceola	43.378544	-95.633789	-999	-999	0	0	0	0	0	0	0	0	0.050252606
19145	Conterminous US : Iowa : Page	40.73909	-95.144287	-999	-999	0	0	0	1	0	0	0	0	0.418010243
19147	Conterminous US : Iowa : Palo Alto	43.075336	-94.669052	-999	-999	0	0	0	0	0	0	0	0	0.050252606
19149	Conterminous US : Iowa : Plymouth	42.737583	-96.215866	-999	-999	0	0	0	0	0	0	0	0	0.050252606
19151	Conterminous US : Iowa : Pocahontas	42.734032	-94.678276	-999	-999	0	0	0	0	0	0	0	0	0.050252606
19153	Conterminous US : Iowa : Polk	41.684814	-93.56897	-999	1	0	0	1	1	0	1	0	0	0.61544762
19155	Conterminous US : Iowa : Pottawattamie	41.340183	-95.544907	-999	-999	0	0	1	1	0	0	0	0	0.433367743
19157	Conterminous US : Iowa : Poweshiek	41.684525	-92.522881	-999	-999	0	0	1	1	0	0	0	0	0.433367743
19159	Conterminous US : Iowa : Ringgold	40.735332	-94.244247	-999	-999	0	0	1	1	0	1	0	0	0.61544762
19161	Conterminous US : Iowa : Sac	42.387527	-95.105225	-999	-999	0	0	0	0	0	0	0	0	0.050252606
19163	Conterminous US : Iowa : Scott	41.642078	-90.622292	1	-999	0	0	1	1	0	0	0	0	0.433367743
19165	Conterminous US : Iowa : Shelby	41.679012	-95.308914	-999	-999	0	0	1	1	0	0	0	0	0.433367743
19167	Conterminous US : Iowa : Sioux	43.082645	-96.178009	0	-999	0	0	0	0	0	0	0	0	0.050252606
19169	Conterminous US : Iowa : Story	42.037537	-93.466095	1	-999	0	0	1	0	0	0	0	0	0.199604998
19171	Conterminous US : Iowa : Tama	42.074848	-92.529411	-999	-999	0	0	1	0	0	0	0	0	0.199604998
19173	Conterminous US : Iowa : Taylor	40.737949	-94.697105	-999	-999	0	0	0	1	0	1	0	0	0.451750796
19175	Conterminous US : Iowa : Union	41.028549	-94.245094	-999	-999	0	0	1	1	0	1	0	0	0.61544762
19177	Conterminous US : Iowa : Van Buren	40.754116	-91.952942	-999	-999	0	0	1	1	0	0	0	0	0.433367743
19179	Conterminous US : Iowa : Wapello	41.031261	-92.409485	-999	-999	0	0	1	1	0	0	0	0	0.433367743
19181	Conterminous US : Iowa : Warren	41.336861	-93.564224	-999	-999	0	0	1	1	0	1	0	0	0.61544762
19183	Conterminous US : Iowa : Washington	41.329399	-91.725052	-999	-999	0	0	1	1	0	1	0	0	0.61544762
19185	Conterminous US : Iowa : Wayne	40.739983	-93.332611	-999	-999	0	0	1	1	0	1	0	0	0.61544762
19187	Conterminous US : Iowa : Webster	42.433578	-94.175835	-999	-999	0	0	1	0	0	0	0	0	0.199604998
19189	Conterminous US : Iowa : Winnebago	43.378124	-93.743484	-999	-999	0	0	1	0	0	0	0	0	0.199604998
19191	Conterminous US : Iowa : Winneshiek	43.292988	-91.850784	-999	-999	0	0	1	0	0	0	0	0	0.199604998
19193	Conterminous US : Iowa : Woodbury	42.393219	-96.053299	-999	-999	0	0	0	0	0	0	0	0	0.050252606
19195	Conterminous US : Iowa : Worth	43.373489	-93.248535	-999	-999	0	0	1	0	0	0	0	0	0.199604998
19197	Conterminous US : Iowa : Wright	42.733006	-93.734734	-999	-999	0	0	1	0	0	0	0	0	0.199604998
20001	Conterminous US : Kansas : Allen	37.884228	-95.300941	1	-999	1	0	0	1	1	0	0	1	0.935950717
20003	Conterminous US : Kansas : Anderson	38.215115	-95.292046	1	-999	1	0	0	1	1	0	0	1	0.935950717
20005	Conterminous US : Kansas : Atchison	39.532543	-95.3134	1	-999	0	0	0	1	0	0	0	1	0.642972876
20007	Conterminous US : Kansas : Barber	37.222904	-98.685051	1	-999	1	1	0	1	0	0	0	1	0.925902673
20009	Conterminous US : Kansas : Barton	38.481239	-98.767838	1	-999	1	1	0	1	0	1	0	0	0.856458984
20011	Conterminous US : Kansas : Bourbon	37.856098	-94.850929	1	-999	1	1	0	1	1	0	0	1	0.976121587
20013	Conterminous US : Kansas : Brown	39.825932	-95.569908	1	-999	0	0	0	1	0	0	0	0	0.418010243
20015	Conterminous US : Kansas : Butler	37.773647	-96.838837	1	-999	1	1	0	1	0	1	0	1	0.974441921
20017	Conterminous US : Kansas : Chase	38.299477	-96.594032	-999	1	1	0	0	1	0	0	0	1	0.854491659
20019	Conterminous US : Kansas : Chautauqua	37.154259	-96.245399	1	-999	1	1	0	1	0	0	0	1	0.925902673
20021	Conterminous US : Kansas : Cherokee	37.169392	-94.845695	1	-999	1	1	0	1	1	0	0	1	0.976121587
20023	Conterminous US : Kansas : Cheyenne	39.789917	-101.727325	-999	-999	1	0	0	1	0	0	0	0	0.479405713
20025	Conterminous US : Kansas : Clark	37.233829	-99.813866	-999	-999	1	1	0	1	0	0	0	0	0.695872986
20027	Conterminous US : Kansas : Clay	39.344963	-97.168854	1	-999	1	0	0	1	0	0	0	0	0.479405713
20029	Conterminous US : Kansas : Cloud	39.487328	-97.641388	-999	-999	1	0	0	1	0	0	0	0	0.479405713
20031	Conterminous US : Kansas : Coffey	38.23645	-95.729134	1	-999	1	0	0	1	1	0	0	1	0.935950717
20033	Conterminous US : Kansas : Comanche	37.181442	-99.251289	1	-999	1	1	0	1	0	0	0	1	0.925902673
20035	Conterminous US : Kansas : Cowley	37.234509	-96.83725	1	-999	1	1	0	1	0	0	0	1	0.925902673
20037	Conterminous US : Kansas : Crawford	37.505821	-94.853897	1	-999	1	1	0	1	1	0	0	1	0.976121587
20039	Conterminous US : Kansas : Decatur	39.783543	-100.459709	-999	-999	1	0	0	1	0	0	0	0	0.479405713
20041	Conterminous US : Kansas : Dickinson	38.867737	-97.157944	1	-999	1	0	0	1	0	0	0	1	0.854491659
20043	Conterminous US : Kansas : Doniphan	39.788502	-95.147224	1	-999	0	0	0	1	0	0	0	0	0.418010243
20045	Conterminous US : Kansas : Douglas	38.896416	-95.290947	1	-999	1	0	0	1	1	0	0	1	0.935950717
20047	Conterminous US : Kansas : Edwards	37.883595	-99.304749	1	-999	1	1	0	1	0	0	0	0	0.695872986
20049	Conterminous US : Kansas : Elk	37.456024	-96.244644	1	-999	1	1	0	1	0	0	0	1	0.925902673
20051	Conterminous US : Kansas : Ellis	38.914597	-99.317329	1	-999	1	0	0	1	0	0	0	0	0.479405713
20053	Conterminous US : Kansas : Ellsworth	38.700844	-98.205353	1	-999	1	0	0	1	0	0	0	0	0.479405713
20055	Conterminous US : Kansas : Finney	38.049809	-100.739967	1	-999	1	1	0	1	0	0	0	0	0.695872986
20057	Conterminous US : Kansas : Ford	37.688416	-99.88475	1	-999	1	1	0	1	0	0	0	0	0.695872986
20059	Conterminous US : Kansas : Franklin	38.558018	-95.278961	1	-999	1	0	0	1	1	0	0	1	0.935950717
20061	Conterminous US : Kansas : Geary	39.002155	-96.768036	-999	1	1	0	0	1	0	0	0	1	0.854491659
20063	Conterminous US : Kansas : Gove	38.91724	-100.487358	-999	-999	1	1	0	1	0	0	0	0	0.695872986
20065	Conterminous US : Kansas : Graham	39.354973	-99.87989	-999	-999	1	1	0	1	0	0	0	0	0.695872986
20067	Conterminous US : Kansas : Grant	37.547539	-101.299362	-999	-999	1	0	0	1	0	0	0	0	0.479405713
20069	Conterminous US : Kansas : Gray	37.744514	-100.451714	-999	-999	1	1	0	1	0	0	0	0	0.695872986
20071	Conterminous US : Kansas : Greeley	38.480404	-101.805969	-999	-999	1	0	0	1	0	0	0	0	0.479405713
20073	Conterminous US : Kansas : Greenwood	37.879349	-96.24173	1	-999	1	1	0	1	0	0	0	1	0.925902673
20075	Conterminous US : Kansas : Hamilton	37.995243	-101.793686	-999	-999	1	0	0	1	0	0	0	0	0.479405713
20077	Conterminous US : Kansas : Harper	37.188183	-98.066589	1	-999	1	1	0	1	0	0	0	1	0.925902673
20079	Conterminous US : Kansas : Harvey	38.050144	-97.436707	1	-999	1	0	0	1	0	0	0	1	0.854491659
20081	Conterminous US : Kansas : Haskell	37.554977	-100.879951	-999	-999	1	1	0	1	0	0	0	0	0.695872986
20083	Conterminous US : Kansas : Hodgeman	38.087494	-99.898407	-999	-999	1	1	0	1	0	0	0	0	0.695872986
20085	Conterminous US : Kansas : Jackson	39.411144	-95.794487	1	-999	0	0	0	1	0	0	0	1	0.642972876
20087	Conterminous US : Kansas : Jefferson	39.239643	-95.375313	1	-999	0	0	0	1	0	0	0	1	0.642972876
20089	Conterminous US : Kansas : Jewell	39.777012	-98.222588	-999	-999	0	0	0	1	0	0	0	0	0.418010243
20091	Conterminous US : Kansas : Johnson	38.883907	-94.822327	1	-999	1	0	0	1	1	0	0	1	0.935950717
20093	Conterminous US : Kansas : Kearny	37.994461	-101.308136	-999	-999	1	0	0	1	0	0	0	0	0.479405713
20095	Conterminous US : Kansas : Kingman	37.552952	-98.144531	1	-999	1	1	0	1	0	0	0	1	0.925902673
20097	Conterminous US : Kansas : Kiowa	37.56123	-99.286537	1	-999	1	1	0	1	0	0	0	0	0.695872986
20099	Conterminous US : Kansas : Labette	37.191467	-95.29747	1	-999	1	1	0	1	1	0	0	1	0.976121587
20101	Conterminous US : Kansas : Lane	38.481285	-100.466187	-999	-999	1	1	0	1	0	0	0	0	0.695872986
20103	Conterminous US : Kansas : Leavenworth	39.18951	-95.038979	1	-999	1	0	0	1	1	0	0	1	0.935950717
20105	Conterminous US : Kansas : Lincoln	39.047276	-98.214264	-999	-999	1	0	0	1	0	0	0	0	0.479405713
20107	Conterminous US : Kansas : Linn	38.216549	-94.844933	-999	1	1	0	0	1	1	0	0	1	0.935950717
20109	Conterminous US : Kansas : Logan	38.913269	-101.15741	-999	-999	1	0	0	1	0	0	0	0	0.479405713
20111	Conterminous US : Kansas : Lyon	38.455498	-96.161591	-999	1	1	0	0	1	0	1	0	1	0.931740785
20113	Conterminous US : Kansas : McPherson	38.395813	-97.647491	-999	1	1	0	0	1	0	1	0	1	0.931740785
20115	Conterminous US : Kansas : Marion	38.359646	-97.102768	1	-999	1	1	0	1	0	0	0	1	0.925902673
20117	Conterminous US : Kansas : Marshall	39.782707	-96.52124	1	-999	0	0	0	1	0	0	0	0	0.418010243
20119	Conterminous US : Kansas : Meade	37.243885	-100.360092	-999	-999	1	1	0	1	0	0	0	0	0.695872986
20121	Conterminous US : Kansas : Miami	38.566772	-94.832962	1	-999	1	0	0	1	1	0	0	1	0.935950717
20123	Conterminous US : Kansas : Mitchell	39.393024	-98.207359	-999	-999	1	0	0	1	0	0	0	0	0.479405713
20125	Conterminous US : Kansas : Montgomery	37.189537	-95.742401	-999	1	1	1	0	1	1	0	0	1	0.976121587
20127	Conterminous US : Kansas : Morris	38.688206	-96.651451	1	-999	1	0	0	1	0	0	0	1	0.854491659
20129	Conterminous US : Kansas : Morton	37.185249	-101.809517	-999	-999	1	0	0	1	0	0	0	0	0.479405713
20131	Conterminous US : Kansas : Nemaha	39.791042	-96.005379	1	-999	0	0	0	1	0	0	0	0	0.418010243
20133	Conterminous US : Kansas : Neosho	37.564281	-95.315681	1	-999	1	1	0	1	1	0	0	1	0.976121587
20135	Conterminous US : Kansas : Ness	38.480438	-99.908745	-999	-999	1	1	0	1	0	0	0	0	0.695872986
20137	Conterminous US : Kansas : Norton	39.783867	-99.899239	-999	-999	1	0	0	1	0	0	0	0	0.479405713
20139	Conterminous US : Kansas : Osage	38.648411	-95.707596	1	-999	1	0	0	1	0	0	0	1	0.854491659
20141	Conterminous US : Kansas : Osborne	39.348263	-98.767944	-999	-999	1	0	0	1	0	0	0	0	0.479405713
20143	Conterminous US : Kansas : Ottawa	39.137962	-97.6548	1	-999	1	0	0	1	0	0	0	1	0.854491659
20145	Conterminous US : Kansas : Pawnee	38.181477	-99.234772	-999	-999	1	1	0	1	0	0	0	0	0.695872986
20147	Conterminous US : Kansas : Phillips	39.784508	-99.342148	-999	-999	1	0	0	1	0	0	0	0	0.479405713
20149	Conterminous US : Kansas : Pottawatomie	39.382187	-96.337112	1	-999	0	0	0	1	0	0	0	1	0.642972876
20151	Conterminous US : Kansas : Pratt	37.647594	-98.74012	-999	1	1	1	0	1	0	0	0	1	0.925902673
20153	Conterminous US : Kansas : Rawlins	39.786198	-101.076736	-999	-999	1	1	0	1	0	0	0	0	0.695872986
20155	Conterminous US : Kansas : Reno	37.948185	-98.078346	1	-999	1	1	0	1	0	0	0	1	0.925902673
20157	Conterminous US : Kansas : Republic	39.828911	-97.650925	-999	-999	0	0	0	1	0	0	0	0	0.418010243
20159	Conterminous US : Kansas : Rice	38.347179	-98.201416	1	-999	1	0	0	1	0	0	0	1	0.854491659
20161	Conterminous US : Kansas : Riley	39.29121	-96.727486	1	-999	1	0	0	1	0	0	0	0	0.479405713
20163	Conterminous US : Kansas : Rooks	39.346004	-99.324493	-999	-999	1	0	0	1	0	0	0	0	0.479405713
20165	Conterminous US : Kansas : Rush	38.523594	-99.309181	-999	-999	1	0	0	1	0	0	0	0	0.479405713
20167	Conterminous US : Kansas : Russell	38.916039	-98.77095	1	-999	1	0	0	1	0	0	0	0	0.479405713
20169	Conterminous US : Kansas : Saline	38.786327	-97.650154	-999	1	1	0	0	1	0	1	0	1	0.931740785
20171	Conterminous US : Kansas : Scott	38.481876	-100.906357	-999	-999	1	1	0	1	0	0	0	0	0.695872986
20173	Conterminous US : Kansas : Sedgwick	37.681046	-97.461052	1	-999	1	0	0	1	0	0	0	1	0.854491659
20175	Conterminous US : Kansas : Seward	37.180622	-100.854935	-999	-999	1	0	0	1	0	0	0	0	0.479405713
20177	Conterminous US : Kansas : Shawnee	39.041805	-95.755661	1	-999	1	0	0	1	0	0	0	1	0.854491659
20179	Conterminous US : Kansas : Sheridan	39.35054	-100.441208	-999	-999	1	1	0	1	0	0	0	0	0.695872986
20181	Conterminous US : Kansas : Sherman	39.351353	-101.719856	-999	-999	1	0	0	1	0	0	0	0	0.479405713
20183	Conterminous US : Kansas : Smith	39.78466	-98.785431	-999	-999	1	0	0	1	0	0	0	0	0.479405713
20185	Conterminous US : Kansas : Stafford	38.035629	-98.719887	1	-999	1	1	0	1	0	0	0	0	0.695872986
20187	Conterminous US : Kansas : Stanton	37.565933	-101.789383	-999	-999	1	0	0	1	0	0	0	0	0.479405713
20189	Conterminous US : Kansas : Stevens	37.20097	-101.317574	-999	-999	1	0	0	1	0	0	0	0	0.479405713
20191	Conterminous US : Kansas : Sumner	37.236664	-97.493355	1	-999	1	1	0	1	0	0	0	1	0.925902673
20193	Conterminous US : Kansas : Thomas	39.357704	-101.083435	-999	-999	1	1	0	1	0	0	0	0	0.695872986
20195	Conterminous US : Kansas : Trego	38.921303	-99.865425	-999	-999	1	0	0	1	0	0	0	0	0.479405713
20197	Conterminous US : Kansas : Wabaunsee	38.955154	-96.201263	1	-999	1	0	0	1	0	0	0	1	0.854491659
20199	Conterminous US : Kansas : Wallace	38.926624	-101.771103	-999	-999	1	0	0	1	0	0	0	0	0.479405713
20201	Conterminous US : Kansas : Washington	39.776714	-97.095612	1	-999	0	0	0	1	0	0	0	0	0.418010243
20203	Conterminous US : Kansas : Wichita	38.481922	-101.347435	-999	-999	1	1	0	1	0	0	0	0	0.695872986
20205	Conterminous US : Kansas : Wilson	37.558514	-95.745178	1	-999	1	1	0	1	1	0	0	1	0.976121587
20207	Conterminous US : Kansas : Woodson	37.888199	-95.758492	1	-999	1	0	0	1	1	0	0	1	0.935950717
20209	Conterminous US : Kansas : Wyandotte	39.115383	-94.763084	1	-999	1	0	0	1	1	0	0	1	0.935950717
21001	Conterminous US : Kentucky : Adair	37.10556	-85.28138	1	-999	1	1	1	1	1	1	1	1	0.999575369
21003	Conterminous US : Kentucky : Allen	36.750771	-86.192459	1	-999	1	1	0	1	1	1	1	1	0.997980299
21005	Conterminous US : Kentucky : Anderson	38.005398	-84.98642	-999	1	1	1	1	1	1	1	1	1	0.999575369
21007	Conterminous US : Kentucky : Ballard	37.051323	-89.010368	1	-999	1	1	0	1	1	1	1	1	0.997980299
21009	Conterminous US : Kentucky : Barren	36.963673	-85.925163	1	-999	1	1	0	1	1	1	1	1	0.997980299
21011	Conterminous US : Kentucky : Bath	38.152248	-83.73764	-999	-999	1	1	1	1	1	1	1	1	0.999575369
21013	Conterminous US : Kentucky : Bell	36.722679	-83.681046	-999	1	1	1	1	1	1	1	1	1	0.999575369
21015	Conterminous US : Kentucky : Boone	38.974594	-84.73143	1	-999	1	0	1	1	1	1	1	1	0.997439405
21017	Conterminous US : Kentucky : Bourbon	38.20256	-84.209862	-999	-999	1	1	1	1	1	0	1	1	0.997012288
21019	Conterminous US : Kentucky : Boyd	38.360004	-82.681404	-999	-999	1	1	1	1	1	1	1	1	0.999575369
21021	Conterminous US : Kentucky : Boyle	37.618103	-84.868355	1	-999	1	1	1	1	1	1	1	1	0.999575369
21023	Conterminous US : Kentucky : Bracken	38.680367	-84.115234	-999	-999	1	0	1	1	1	1	1	1	0.997439405
21025	Conterminous US : Kentucky : Breathitt	37.506634	-83.283043	1	-999	1	1	1	1	1	1	1	1	0.999575369
21027	Conterminous US : Kentucky : Breckinridge	37.777988	-86.432922	1	-999	1	1	0	1	1	1	1	1	0.997980299
21029	Conterminous US : Kentucky : Bullitt	37.969929	-85.702644	1	-999	1	1	0	1	1	1	1	1	0.997980299
21031	Conterminous US : Kentucky : Butler	37.207012	-86.682472	1	-999	1	1	0	1	1	1	1	1	0.997980299
21033	Conterminous US : Kentucky : Caldwell	37.148643	-87.870506	1	-999	1	1	0	1	1	1	1	1	0.997980299
21035	Conterminous US : Kentucky : Calloway	36.620979	-88.274086	1	-999	1	1	1	1	1	1	1	1	0.999575369
21037	Conterminous US : Kentucky : Campbell	38.94698	-84.379585	-999	1	1	0	1	1	1	1	1	1	0.997439405
21039	Conterminous US : Kentucky : Carlisle	36.857727	-88.975754	-999	1	1	1	0	1	1	1	1	1	0.997980299
21041	Conterminous US : Kentucky : Carroll	38.668392	-85.124023	-999	-999	1	1	1	1	1	1	1	1	0.999575369
21043	Conterminous US : Kentucky : Carter	38.309547	-83.048798	-999	-999	1	1	1	1	1	1	1	1	0.999575369
21045	Conterminous US : Kentucky : Casey	37.32196	-84.928223	1	-999	1	1	1	1	1	1	1	1	0.999575369
21047	Conterminous US : Kentucky : Christian	36.892059	-87.492989	1	-999	1	1	0	1	1	1	1	1	0.997980299
21049	Conterminous US : Kentucky : Clark	37.970135	-84.144974	1	-999	1	1	1	1	1	1	1	1	0.999575369
21051	Conterminous US : Kentucky : Clay	37.157318	-83.71843	1	-999	1	1	1	1	1	1	1	1	0.999575369
21053	Conterminous US : Kentucky : Clinton	36.728867	-85.153427	1	-999	1	1	1	1	1	1	1	1	0.999575369
21055	Conterminous US : Kentucky : Crittenden	37.35815	-88.105011	1	-999	1	1	0	1	1	1	1	1	0.997980299
21057	Conterminous US : Kentucky : Cumberland	36.784225	-85.393509	1	-999	1	1	1	1	1	1	1	1	0.999575369
21059	Conterminous US : Kentucky : Daviess	37.73167	-87.087135	1	-999	1	1	0	1	1	1	1	1	0.997980299
21061	Conterminous US : Kentucky : Edmonson	37.227512	-86.218018	1	-999	1	1	0	1	1	1	1	1	0.997980299
21063	Conterminous US : Kentucky : Elliott	38.115437	-83.097206	-999	1	1	1	1	1	1	1	1	1	0.999575369
21065	Conterminous US : Kentucky : Estill	37.692448	-83.963982	-999	1	1	1	1	1	1	1	1	1	0.999575369
21067	Conterminous US : Kentucky : Fayette	38.040676	-84.458275	1	-999	1	1	1	1	1	1	1	1	0.999575369
21069	Conterminous US : Kentucky : Fleming	38.368431	-83.706154	1	-999	1	1	1	1	1	1	1	1	0.999575369
21071	Conterminous US : Kentucky : Floyd	37.559879	-82.743362	1	-999	1	1	1	1	1	1	1	1	0.999575369
21073	Conterminous US : Kentucky : Franklin	38.234921	-84.86879	-999	1	1	1	1	1	1	1	1	1	0.999575369
21075	Conterminous US : Kentucky : Fulton	36.552509	-89.18766	1	-999	1	1	1	1	1	1	1	1	0.999575369
21077	Conterminous US : Kentucky : Gallatin	38.760101	-84.862152	1	-999	1	0	1	1	1	1	1	1	0.997439405
21079	Conterminous US : Kentucky : Garrard	37.630161	-84.545853	1	-999	1	1	1	1	1	1	1	1	0.999575369
21081	Conterminous US : Kentucky : Grant	38.649158	-84.625931	-999	1	1	0	1	1	1	1	1	1	0.997439405
21083	Conterminous US : Kentucky : Graves	36.723343	-88.649895	1	-999	1	1	0	1	1	1	1	1	0.997980299
21085	Conterminous US : Kentucky : Grayson	37.458576	-86.344009	1	-999	1	1	0	1	1	1	1	1	0.997980299
21087	Conterminous US : Kentucky : Green	37.269638	-85.561401	1	-999	1	1	0	1	1	1	1	1	0.997980299
21089	Conterminous US : Kentucky : Greenup	38.56356	-82.933823	-999	-999	1	1	1	1	1	1	1	1	0.999575369
21091	Conterminous US : Kentucky : Hancock	37.843327	-86.792763	1	-999	1	1	0	1	1	1	1	1	0.997980299
21093	Conterminous US : Kentucky : Hardin	37.695835	-85.963181	1	-999	1	1	1	1	1	1	1	1	0.999575369
21095	Conterminous US : Kentucky : Harlan	36.859222	-83.221497	-999	-999	1	1	1	1	1	1	1	1	0.999575369
21097	Conterminous US : Kentucky : Harrison	38.444576	-84.334129	-999	-999	1	1	1	1	1	1	1	1	0.999575369
21099	Conterminous US : Kentucky : Hart	37.316437	-85.879097	1	-999	1	1	0	1	1	1	1	1	0.997980299
21101	Conterminous US : Kentucky : Henderson	37.792542	-87.572578	1	-999	1	1	0	1	1	1	1	1	0.997980299
21103	Conterminous US : Kentucky : Henry	38.451584	-85.119888	-999	-999	1	1	1	1	1	1	1	1	0.999575369
21105	Conterminous US : Kentucky : Hickman	36.675896	-88.972084	1	-999	1	1	0	1	1	1	1	1	0.997980299
21107	Conterminous US : Kentucky : Hopkins	37.311069	-87.542198	1	-999	1	1	0	1	1	1	1	1	0.997980299
21109	Conterminous US : Kentucky : Jackson	37.403458	-84.020576	-999	-999	1	1	1	1	1	1	1	1	0.999575369
21111	Conterminous US : Kentucky : Jefferson	38.189533	-85.657623	1	-999	1	1	0	1	1	1	1	1	0.997980299
21113	Conterminous US : Kentucky : Jessamine	37.873291	-84.583961	1	-999	1	1	1	1	1	1	1	1	0.999575369
21115	Conterminous US : Kentucky : Johnson	37.849258	-82.830643	-999	-999	1	1	1	1	1	1	1	1	0.999575369
21117	Conterminous US : Kentucky : Kenton	38.930504	-84.53344	1	-999	1	0	1	1	1	1	1	1	0.997439405
21119	Conterminous US : Kentucky : Knott	37.359722	-82.945724	-999	-999	1	1	1	1	1	1	1	1	0.999575369
21121	Conterminous US : Kentucky : Knox	36.887478	-83.855629	-999	-999	1	1	1	1	1	1	1	1	0.999575369
21123	Conterminous US : Kentucky : Larue	37.544456	-85.696815	-999	1	1	1	1	1	1	1	1	1	0.999575369
21125	Conterminous US : Kentucky : Laurel	37.11327	-84.119392	-999	1	1	1	1	1	1	1	1	1	0.999575369
21127	Conterminous US : Kentucky : Lawrence	38.074455	-82.738304	-999	-999	1	1	1	1	1	1	1	1	0.999575369
21129	Conterminous US : Kentucky : Lee	37.608116	-83.719246	-999	1	1	1	1	1	1	1	1	1	0.999575369
21131	Conterminous US : Kentucky : Leslie	37.087845	-83.388618	-999	-999	1	1	1	1	1	1	1	1	0.999575369
21133	Conterminous US : Kentucky : Letcher	37.118538	-82.861252	-999	-999	1	1	1	1	1	1	1	1	0.999575369
21135	Conterminous US : Kentucky : Lewis	38.552151	-83.376778	-999	-999	1	1	1	1	1	1	1	1	0.999575369
21137	Conterminous US : Kentucky : Lincoln	37.457172	-84.658333	1	-999	1	1	1	1	1	1	1	1	0.999575369
21139	Conterminous US : Kentucky : Livingston	37.209518	-88.363426	1	-999	1	1	0	1	1	1	1	1	0.997980299
21141	Conterminous US : Kentucky : Logan	36.859829	-86.881439	1	-999	1	1	0	1	1	1	1	1	0.997980299
21143	Conterminous US : Kentucky : Lyon	37.023975	-88.083389	1	-999	1	1	0	1	1	1	1	1	0.997980299
21145	Conterminous US : Kentucky : McCracken	37.053684	-88.712364	1	-999	1	1	0	1	1	1	1	1	0.997980299
21147	Conterminous US : Kentucky : McCreary	36.731136	-84.491051	1	-999	1	1	1	1	1	1	1	1	0.999575369
21149	Conterminous US : Kentucky : McLean	37.526707	-87.265594	1	-999	1	1	0	1	1	1	1	1	0.997980299
21151	Conterminous US : Kentucky : Madison	37.723591	-84.277	1	-999	1	1	1	1	1	1	1	1	0.999575369
21153	Conterminous US : Kentucky : Magoffin	37.698952	-83.069717	1	-999	1	1	1	1	1	1	1	1	0.999575369
21155	Conterminous US : Kentucky : Marion	37.552605	-85.268959	1	-999	1	1	1	1	1	1	1	1	0.999575369
21157	Conterminous US : Kentucky : Marshall	36.882015	-88.332748	-999	1	1	1	0	1	1	1	1	1	0.997980299
21159	Conterminous US : Kentucky : Martin	37.796776	-82.506622	-999	-999	1	1	1	1	1	1	1	1	0.999575369
21161	Conterminous US : Kentucky : Mason	38.594166	-83.828003	-999	-999	1	1	1	1	1	1	1	1	0.999575369
21163	Conterminous US : Kentucky : Meade	37.967476	-86.200867	1	-999	1	1	1	1	1	0	1	1	0.997012288
21165	Conterminous US : Kentucky : Menifee	37.950665	-83.597511	-999	-999	1	1	1	1	1	1	1	1	0.999575369
21167	Conterminous US : Kentucky : Mercer	37.812084	-84.879692	1	-999	1	1	1	1	1	1	1	1	0.999575369
21169	Conterminous US : Kentucky : Metcalfe	36.992516	-85.633598	-999	1	1	1	1	1	1	1	1	1	0.999575369
21171	Conterminous US : Kentucky : Monroe	36.714077	-85.713509	-999	1	1	1	1	1	1	1	1	1	0.999575369
21173	Conterminous US : Kentucky : Montgomery	38.038139	-83.912338	-999	1	1	1	1	1	1	1	1	1	0.999575369
21175	Conterminous US : Kentucky : Morgan	37.922939	-83.258942	-999	-999	1	1	1	1	1	1	1	1	0.999575369
21177	Conterminous US : Kentucky : Muhlenberg	37.213818	-87.134094	1	-999	1	1	0	1	1	1	1	1	0.997980299
21179	Conterminous US : Kentucky : Nelson	37.803188	-85.465958	1	-999	1	1	0	1	1	1	1	1	0.997980299
21181	Conterminous US : Kentucky : Nicholas	38.337132	-84.025551	-999	-999	1	1	1	1	1	1	1	1	0.999575369
21183	Conterminous US : Kentucky : Ohio	37.477859	-86.844872	-999	1	1	1	0	1	1	1	1	1	0.997980299
21185	Conterminous US : Kentucky : Oldham	38.400127	-85.456154	-999	-999	1	1	1	1	1	1	1	1	0.999575369
21187	Conterminous US : Kentucky : Owen	38.499588	-84.841492	-999	1	1	1	1	1	1	1	1	1	0.999575369
21189	Conterminous US : Kentucky : Owsley	37.423615	-83.691628	-999	-999	1	1	1	1	1	1	1	1	0.999575369
21191	Conterminous US : Kentucky : Pendleton	38.696285	-84.351944	-999	-999	1	1	1	1	1	1	1	1	0.999575369
21193	Conterminous US : Kentucky : Perry	37.241283	-83.217773	1	-999	1	1	1	1	1	1	1	1	0.999575369
21195	Conterminous US : Kentucky : Pike	37.486031	-82.410912	-999	-999	1	1	1	1	1	1	1	1	0.999575369
21197	Conterminous US : Kentucky : Powell	37.800629	-83.820015	1	-999	1	1	1	1	1	1	1	1	0.999575369
21199	Conterminous US : Kentucky : Pulaski	37.108311	-84.579987	1	-999	1	1	1	1	1	1	1	1	0.999575369
21201	Conterminous US : Kentucky : Robertson	38.513824	-84.063759	-999	1	1	1	1	1	1	1	1	1	0.999575369
21203	Conterminous US : Kentucky : Rockcastle	37.36105	-84.314369	1	-999	1	1	1	1	1	1	1	1	0.999575369
21205	Conterminous US : Kentucky : Rowan	38.20425	-83.42807	1	-999	1	1	1	1	1	1	1	1	0.999575369
21207	Conterminous US : Kentucky : Russell	36.990604	-85.054871	1	-999	1	1	1	1	1	1	1	1	0.999575369
21209	Conterminous US : Kentucky : Scott	38.289883	-84.579376	1	-999	1	1	1	1	1	1	1	1	0.999575369
21211	Conterminous US : Kentucky : Shelby	38.239426	-85.228363	-999	-999	1	1	1	1	1	1	1	1	0.999575369
21213	Conterminous US : Kentucky : Simpson	36.740948	-86.581749	1	-999	1	1	0	1	1	1	1	1	0.997980299
21215	Conterminous US : Kentucky : Spencer	38.024906	-85.316757	-999	-999	1	1	1	1	1	1	1	1	0.999575369
21217	Conterminous US : Kentucky : Taylor	37.366184	-85.327835	1	-999	1	1	1	1	1	1	1	1	0.999575369
21219	Conterminous US : Kentucky : Todd	36.84034	-87.18364	-999	1	1	1	0	1	1	1	1	1	0.997980299
21221	Conterminous US : Kentucky : Trigg	36.807682	-87.85865	1	-999	1	1	0	1	1	1	1	1	0.997980299
21223	Conterminous US : Kentucky : Trimble	38.620041	-85.351212	-999	-999	1	1	1	1	1	1	1	1	0.999575369
21225	Conterminous US : Kentucky : Union	37.658028	-87.951653	1	-999	1	1	0	1	1	1	1	1	0.997980299
21227	Conterminous US : Kentucky : Warren	36.995632	-86.423576	1	-999	1	1	0	1	1	1	1	1	0.997980299
21229	Conterminous US : Kentucky : Washington	37.754208	-85.175415	-999	1	1	1	1	1	1	1	1	1	0.999575369
21231	Conterminous US : Kentucky : Wayne	36.80201	-84.830437	-999	1	1	1	1	1	1	1	1	1	0.999575369
21233	Conterminous US : Kentucky : Webster	37.519459	-87.684792	1	-999	1	1	0	1	1	1	1	1	0.997980299
21235	Conterminous US : Kentucky : Whitley	36.758022	-84.144646	1	-999	1	1	1	1	1	1	1	1	0.999575369
21237	Conterminous US : Kentucky : Wolfe	37.743774	-83.495071	-999	1	1	1	1	1	1	1	1	1	0.999575369
21239	Conterminous US : Kentucky : Woodford	38.043102	-84.748863	1	-999	1	1	1	1	1	1	1	1	0.999575369
22001	Conterminous US : Louisiana : Acadia	30.291496	-92.411034	1	-999	1	1	1	1	1	1	1	1	0.999575369
22003	Conterminous US : Louisiana : Allen	30.652744	-92.819603	1	-999	1	1	1	1	1	1	1	1	0.999575369
22005	Conterminous US : Louisiana : Ascension	30.206444	-90.912498	1	-999	1	1	1	1	1	1	1	1	0.999575369
22007	Conterminous US : Louisiana : Assumption	29.898853	-91.052467	1	-999	1	1	1	1	1	1	1	1	0.999575369
22009	Conterminous US : Louisiana : Avoyelles	31.085094	-91.993797	1	-999	1	1	1	1	1	1	1	1	0.999575369
22011	Conterminous US : Louisiana : Beauregard	30.645018	-93.340256	1	-999	1	1	1	1	1	1	1	1	0.999575369
22013	Conterminous US : Louisiana : Bienville	32.340954	-93.041153	1	-999	1	1	1	1	1	1	1	1	0.999575369
22015	Conterminous US : Louisiana : Bossier	32.69585	-93.616135	-999	1	1	1	1	1	1	1	1	1	0.999575369
22017	Conterminous US : Louisiana : Caddo	32.577194	-93.882423	-999	1	1	1	1	1	1	1	1	1	0.999575369
22019	Conterminous US : Louisiana : Calcasieu	30.229559	-93.358017	-999	1	1	1	1	1	1	1	1	1	0.999575369
22021	Conterminous US : Louisiana : Caldwell	32.101219	-92.114227	1	-999	1	1	1	1	1	1	1	1	0.999575369
22023	Conterminous US : Louisiana : Cameron	29.871813	-93.164948	1	-999	1	1	1	1	1	1	1	1	0.999575369
22025	Conterminous US : Louisiana : Catahoula	31.666517	-91.846703	1	-999	1	1	1	1	1	1	1	1	0.999575369
22027	Conterminous US : Louisiana : Claiborne	32.827042	-92.989769	1	-999	1	1	1	1	1	1	1	1	0.999575369
22029	Conterminous US : Louisiana : Concordia	31.469805	-91.626312	1	-999	1	1	1	1	1	1	1	1	0.999575369
22031	Conterminous US : Louisiana : De Soto	32.05925	-93.740799	1	-999	1	1	1	1	1	1	1	1	0.999575369
22033	Conterminous US : Louisiana : East Baton Rouge	30.543983	-91.09317	-999	1	1	1	1	1	1	1	1	1	0.999575369
22035	Conterminous US : Louisiana : East Carroll	32.730171	-91.234138	-999	-999	1	1	1	1	1	1	1	1	0.999575369
22037	Conterminous US : Louisiana : East Feliciana	30.839785	-91.043434	-999	1	1	1	1	1	1	1	1	1	0.999575369
22039	Conterminous US : Louisiana : Evangeline	30.720694	-92.404083	-999	1	1	1	1	1	1	1	1	1	0.999575369
22041	Conterminous US : Louisiana : Franklin	32.139076	-91.672371	1	-999	1	1	1	1	1	1	1	1	0.999575369
22043	Conterminous US : Louisiana : Grant	31.597788	-92.561714	1	-999	1	1	1	1	1	1	1	1	0.999575369
22045	Conterminous US : Louisiana : Iberia	29.606012	-91.842705	1	-999	1	1	1	1	1	1	1	1	0.999575369
22047	Conterminous US : Louisiana : Iberville	30.270634	-91.365837	1	-999	1	1	1	1	1	1	1	1	0.999575369
22049	Conterminous US : Louisiana : Jackson	32.304291	-92.561699	1	-999	1	1	1	1	1	1	1	1	0.999575369
22051	Conterminous US : Louisiana : Jefferson	29.5033	-90.036232	1	-999	1	1	1	1	1	1	1	1	0.999575369
22053	Conterminous US : Louisiana : Jefferson Davis	30.269529	-92.816223	-999	1	1	1	1	1	1	1	1	1	0.999575369
22055	Conterminous US : Louisiana : Lafayette	30.206507	-92.064171	1	-999	1	1	1	1	1	1	1	1	0.999575369
22057	Conterminous US : Louisiana : Lafourche	29.491993	-90.394852	1	-999	1	1	1	1	1	1	1	1	0.999575369
22059	Conterminous US : Louisiana : La Salle	31.680082	-92.161598	-999	1	1	1	1	1	1	1	1	1	0.999575369
22061	Conterminous US : Louisiana : Lincoln	32.601822	-92.6623	1	-999	1	1	1	1	1	1	1	1	0.999575369
22063	Conterminous US : Louisiana : Livingston	30.440418	-90.72747	1	-999	1	1	1	1	1	1	1	1	0.999575369
22065	Conterminous US : Louisiana : Madison	32.341373	-91.24202	-999	-999	1	1	1	1	1	1	1	1	0.999575369
22067	Conterminous US : Louisiana : Morehouse	32.820007	-91.8004	-999	-999	1	1	1	1	1	1	1	1	0.999575369
22069	Conterminous US : Louisiana : Natchitoches	31.732552	-93.082611	1	-999	1	1	1	1	1	1	1	1	0.999575369
22071	Conterminous US : Louisiana : Orleans	30.053419	-89.934502	1	-999	1	1	1	1	1	1	1	1	0.999575369
22073	Conterminous US : Louisiana : Ouachita	32.477665	-92.154846	1	-999	1	1	1	1	1	1	1	1	0.999575369
22075	Conterminous US : Louisiana : Plaquemines	29.402336	-89.298492	1	-999	1	1	1	1	1	1	1	1	0.999575369
22077	Conterminous US : Louisiana : Pointe Coupee	30.708319	-91.604622	1	-999	1	1	1	1	1	1	1	1	0.999575369
22079	Conterminous US : Louisiana : Rapides	31.193205	-92.53595	1	-999	1	1	1	1	1	1	1	1	0.999575369
22081	Conterminous US : Louisiana : Red River	32.101212	-93.349052	-999	1	1	1	1	1	1	1	1	1	0.999575369
22083	Conterminous US : Louisiana : Richland	32.413158	-91.748352	-999	1	1	1	1	1	1	1	1	1	0.999575369
22085	Conterminous US : Louisiana : Sabine	31.560402	-93.559578	-999	-999	1	1	1	1	1	1	1	1	0.999575369
22087	Conterminous US : Louisiana : Saint Bernard	29.91811	-89.263496	-999	-999	1	1	1	1	1	0	1	1	0.997012288
22089	Conterminous US : Louisiana : Saint Charles	29.905722	-90.357857	1	-999	1	1	1	1	1	1	1	1	0.999575369
22091	Conterminous US : Louisiana : Saint Helena	30.822538	-90.708305	1	-999	1	1	1	1	1	1	1	1	0.999575369
22093	Conterminous US : Louisiana : Saint James	30.024776	-90.793953	1	-999	1	1	1	1	1	1	1	1	0.999575369
22095	Conterminous US : Louisiana : Saint John the Baptist	30.147306	-90.485672	1	-999	1	1	1	1	1	1	1	1	0.999575369
22097	Conterminous US : Louisiana : Saint Landry	30.583441	-91.989273	1	-999	1	1	1	1	1	1	1	1	0.999575369
22099	Conterminous US : Louisiana : Saint Martin	30.121433	-91.611481	1	-999	1	1	1	1	1	1	1	1	0.999575369
22101	Conterminous US : Louisiana : Saint Mary	29.629349	-91.463806	1	-999	1	1	1	1	1	1	1	1	0.999575369
22103	Conterminous US : Louisiana : Saint Tammany	30.410023	-89.951965	1	-999	1	1	1	1	1	1	1	1	0.999575369
22105	Conterminous US : Louisiana : Tangipahoa	30.62158	-90.406631	1	-999	1	1	1	1	1	1	1	1	0.999575369
22107	Conterminous US : Louisiana : Tensas	32.001488	-91.342575	-999	1	1	1	1	1	1	1	1	1	0.999575369
22109	Conterminous US : Louisiana : Terrebonne	29.334129	-90.843674	1	-999	1	1	1	1	1	1	1	1	0.999575369
22111	Conterminous US : Louisiana : Union	32.82935	-92.375648	1	-999	1	1	1	1	1	1	1	1	0.999575369
22113	Conterminous US : Louisiana : Vermilion	29.789722	-92.291565	1	-999	1	1	1	1	1	1	1	1	0.999575369
22115	Conterminous US : Louisiana : Vernon	31.110563	-93.181519	1	-999	1	1	1	1	1	1	1	1	0.999575369
22117	Conterminous US : Louisiana : Washington	30.852144	-90.046249	1	-999	1	1	1	1	1	1	1	1	0.999575369
22119	Conterminous US : Louisiana : Webster	32.732151	-93.339828	-999	1	1	1	1	1	1	1	1	1	0.999575369
22121	Conterminous US : Louisiana : West Baton Rouge	30.464052	-91.309807	-999	1	1	1	1	1	1	1	1	1	0.999575369
22123	Conterminous US : Louisiana : West Carroll	32.79248	-91.451996	-999	-999	1	1	1	1	1	1	1	1	0.999575369
22125	Conterminous US : Louisiana : West Feliciana	30.872702	-91.421005	1	-999	1	1	1	1	1	1	1	1	0.999575369
22127	Conterminous US : Louisiana : Winn	31.941187	-92.641266	1	-999	1	1	1	1	1	1	1	1	0.999575369
23001	Conterminous US : Maine : Androscoggin	44.167683	-70.207436	-999	-999	0	0	0	0	1	0	0	0	0.267717314
23003	Conterminous US : Maine : Aroostook	46.727081	-68.649429	0	-999	0	0	0	0	0	0	0	0	0.050252606
23005	Conterminous US : Maine : Cumberland	43.80835	-70.330376	0	-999	0	0	0	0	1	0	0	0	0.267717314
23007	Conterminous US : Maine : Franklin	44.973011	-70.444725	-999	-999	0	0	0	0	1	0	0	0	0.267717314
23009	Conterminous US : Maine : Hancock	44.564907	-68.370705	-999	-999	0	0	0	0	1	0	0	0	0.267717314
23011	Conterminous US : Maine : Kennebec	44.417011	-69.765762	0	-999	0	0	0	0	1	0	0	0	0.267717314
23013	Conterminous US : Maine : Knox	44.042046	-69.038513	-999	-999	0	0	0	0	1	0	0	0	0.267717314
23015	Conterminous US : Maine : Lincoln	43.994263	-69.514038	0	-999	0	0	0	0	1	0	1	0	0.407518066
23017	Conterminous US : Maine : Oxford	44.494499	-70.734421	0	-999	0	0	0	0	1	0	0	0	0.267717314
23019	Conterminous US : Maine : Penobscot	45.409279	-68.666595	-999	-999	0	0	0	0	1	0	0	0	0.267717314
23021	Conterminous US : Maine : Piscataquis	45.917686	-69.104538	-999	-999	0	0	0	0	1	0	0	0	0.267717314
23023	Conterminous US : Maine : Sagadahoc	43.916645	-69.844322	-999	-999	0	0	0	0	1	0	1	0	0.407518066
23025	Conterminous US : Maine : Somerset	45.507481	-69.976044	-999	-999	0	0	0	0	1	0	0	0	0.267717314
23027	Conterminous US : Maine : Waldo	44.505833	-69.138954	0	-999	0	0	0	0	1	0	0	0	0.267717314
23029	Conterminous US : Maine : Washington	44.96701	-67.609352	0	-999	0	0	0	0	1	0	0	0	0.267717314
23031	Conterminous US : Maine : York	43.426018	-70.668427	-999	-999	0	0	1	0	1	0	0	0	0.409237079
24001	Conterminous US : Maryland : Allegany	39.612312	-78.703102	1	-999	1	0	1	1	0	1	0	1	0.970689212
24003	Conterminous US : Maryland : Anne Arundel	38.99358	-76.560486	1	-999	1	1	1	1	1	1	1	1	0.999575369
24005	Conterminous US : Maryland : Baltimore	39.443169	-76.61657	1	-999	1	1	1	1	1	1	1	1	0.999575369
24009	Conterminous US : Maryland : Calvert	38.52261	-76.529495	-999	1	1	1	1	1	1	1	1	1	0.999575369
24011	Conterminous US : Maryland : Caroline	38.871532	-75.831665	1	-999	1	1	1	1	1	1	1	1	0.999575369
24013	Conterminous US : Maryland : Carroll	39.563316	-77.01535	-999	1	1	0	1	1	1	1	1	1	0.997439405
24015	Conterminous US : Maryland : Cecil	39.562355	-75.941582	1	-999	1	1	1	1	1	1	1	1	0.999575369
24017	Conterminous US : Maryland : Charles	38.472855	-77.015427	1	-999	1	1	0	1	1	1	1	1	0.997980299
24019	Conterminous US : Maryland : Dorchester	38.429195	-76.047432	1	-999	1	1	1	1	1	0	1	1	0.997012288
24021	Conterminous US : Maryland : Frederick	39.470428	-77.397621	-999	1	1	1	1	1	1	1	1	1	0.999575369
24023	Conterminous US : Maryland : Garrett	39.547298	-79.27462	-999	-999	0	0	0	0	1	0	0	1	0.449333305
24025	Conterminous US : Maryland : Harford	39.53743	-76.299789	1	-999	1	1	1	1	1	1	1	1	0.999575369
24027	Conterminous US : Maryland : Howard	39.252262	-76.924408	1	-999	1	1	1	1	1	1	1	1	0.999575369
24029	Conterminous US : Maryland : Kent	39.24128	-76.125984	1	-999	1	1	1	1	1	1	1	1	0.999575369
24031	Conterminous US : Maryland : Montgomery	39.137383	-77.203064	1	-999	1	1	1	1	1	1	1	1	0.999575369
24033	Conterminous US : Maryland : Prince George's	38.825878	-76.847275	1	-999	1	1	1	1	1	1	1	1	0.999575369
24035	Conterminous US : Maryland : Queen Anne's	39.040691	-76.082405	1	-999	1	1	1	1	1	1	1	1	0.999575369
24037	Conterminous US : Maryland : Saint Mary's	38.220287	-76.53038	1	-999	1	1	1	1	1	1	1	1	0.999575369
24039	Conterminous US : Maryland : Somerset	38.074451	-75.853325	1	-999	1	1	1	1	1	0	1	1	0.997012288
24041	Conterminous US : Maryland : Talbot	38.748352	-76.178482	1	-999	1	1	1	1	1	0	1	1	0.997012288
24043	Conterminous US : Maryland : Washington	39.603622	-77.814674	1	-999	1	0	1	1	1	1	1	1	0.997439405
24045	Conterminous US : Maryland : Wicomico	38.367115	-75.631966	1	-999	1	1	1	1	1	1	1	1	0.999575369
24047	Conterminous US : Maryland : Worcester	38.222134	-75.309929	1	-999	1	1	1	1	1	1	1	1	0.999575369
24510	Conterminous US : Maryland : City of Baltimore	39.300034	-76.610474	1	-999	1	1	1	1	1	1	1	1	0.999575369
25001	Conterminous US : Massachusetts : Barnstable	41.79882	-70.211082	-999	-999	0	1	0	1	1	1	1	1	0.987019351
25003	Conterminous US : Massachusetts : Berkshire	42.375313	-73.213951	-999	-999	0	0	0	0	1	0	0	0	0.267717314
25005	Conterminous US : Massachusetts : Bristol	41.746864	-71.090508	1	-999	0	0	1	1	1	1	1	1	0.984944309
25007	Conterminous US : Massachusetts : Dukes	41.38097	-70.701508	-999	-999	0	1	0	1	1	0	1	1	0.961239815
25009	Conterminous US : Massachusetts : Essex	42.642712	-70.865105	1	-999	0	0	0	0	1	1	0	1	0.664624118
25011	Conterminous US : Massachusetts : Franklin	42.584503	-72.591789	-999	-999	0	0	1	1	1	0	0	0	0.626485611
25013	Conterminous US : Massachusetts : Hampden	42.136196	-72.635651	-999	-999	0	0	1	1	1	1	0	0	0.827250968
25015	Conterminous US : Massachusetts : Hampshire	42.339458	-72.663696	-999	-999	0	0	1	1	1	0	0	0	0.626485611
25017	Conterminous US : Massachusetts : Middlesex	42.481712	-71.39492	1	-999	0	0	1	1	1	1	0	0	0.827250968
25019	Conterminous US : Massachusetts : Nantucket	41.305878	-70.141907	-999	-999	0	1	1	1	1	0	1	0	0.889530505
25021	Conterminous US : Massachusetts : Norfolk	42.171749	-71.181114	-999	-999	0	0	1	1	1	0	1	1	0.955387406
25023	Conterminous US : Massachusetts : Plymouth	41.987198	-70.741943	-999	1	0	0	1	1	1	0	1	1	0.955387406
25025	Conterminous US : Massachusetts : Suffolk	42.331959	-71.020172	-999	1	0	0	1	1	1	0	1	1	0.955387406
25027	Conterminous US : Massachusetts : Worcester	42.311691	-71.940285	-999	1	0	0	0	0	1	0	0	0	0.267717314
26001	Conterminous US : Michigan : Alcona	44.682533	-82.834084	-999	-999	0	0	0	0	0	0	0	0	0.050252606
26003	Conterminous US : Michigan : Alger	47.080078	-86.56411	-999	-999	0	0	0	0	0	0	0	0	0.050252606
26005	Conterminous US : Michigan : Allegan	42.595787	-86.634743	-999	-999	0	0	1	1	0	0	0	0	0.433367743
26007	Conterminous US : Michigan : Alpena	44.894955	-83.426575	-999	-999	0	0	0	0	0	0	0	0	0.050252606
26009	Conterminous US : Michigan : Antrim	45.005455	-85.175636	-999	-999	0	0	0	0	0	0	0	0	0.050252606
26011	Conterminous US : Michigan : Arenac	44.036835	-83.740677	-999	-999	0	0	1	0	0	0	0	0	0.199604998
26013	Conterminous US : Michigan : Baraga	46.695858	-88.361809	-999	-999	0	0	0	0	0	0	0	0	0.050252606
26015	Conterminous US : Michigan : Barry	42.582809	-85.314552	-999	-999	0	0	1	0	0	0	0	0	0.199604998
26017	Conterminous US : Michigan : Bay	43.699711	-83.978699	0	-999	0	0	1	0	0	0	0	0	0.199604998
26019	Conterminous US : Michigan : Benzie	44.648621	-86.494316	-999	-999	0	0	0	0	0	0	0	0	0.050252606
26021	Conterminous US : Michigan : Berrien	41.792641	-86.741821	-999	-999	0	0	1	1	0	0	0	1	0.807230273
26023	Conterminous US : Michigan : Branch	41.918453	-85.066887	-999	-999	0	0	1	0	0	0	0	0	0.199604998
26025	Conterminous US : Michigan : Calhoun	42.242989	-85.012383	-999	-999	0	0	1	0	0	0	0	0	0.199604998
26027	Conterminous US : Michigan : Cass	41.916965	-86.000259	-999	-999	0	0	1	1	0	0	0	0	0.433367743
26029	Conterminous US : Michigan : Charlevoix	45.513165	-85.450394	-999	-999	0	0	0	0	0	0	0	0	0.050252606
26031	Conterminous US : Michigan : Cheboygan	45.47612	-84.49527	-999	-999	0	0	0	0	0	0	0	0	0.050252606
26033	Conterminous US : Michigan : Chippewa	46.321819	-84.52063	-999	-999	0	0	0	0	0	0	0	0	0.050252606
26035	Conterminous US : Michigan : Clare	43.991138	-84.838326	-999	-999	0	0	1	0	0	0	0	0	0.199604998
26037	Conterminous US : Michigan : Clinton	42.950455	-84.591698	-999	-999	0	0	1	0	0	0	0	0	0.199604998
26039	Conterminous US : Michigan : Crawford	44.680206	-84.61113	-999	-999	0	0	0	0	0	0	0	0	0.050252606
26041	Conterminous US : Michigan : Delta	45.805229	-86.901939	-999	-999	0	0	0	0	0	0	0	0	0.050252606
26043	Conterminous US : Michigan : Dickinson	46.012821	-87.866119	-999	-999	0	0	0	0	0	0	0	0	0.050252606
26045	Conterminous US : Michigan : Eaton	42.589615	-84.846527	-999	-999	0	0	1	0	0	0	0	0	0.199604998
26047	Conterminous US : Michigan : Emmet	45.590096	-84.986824	-999	-999	0	0	0	0	0	0	0	0	0.050252606
26049	Conterminous US : Michigan : Genesee	43.021076	-83.706375	-999	-999	0	0	1	0	0	0	0	0	0.199604998
26051	Conterminous US : Michigan : Gladwin	43.98975	-84.389816	-999	-999	0	0	1	0	0	0	0	0	0.199604998
26053	Conterminous US : Michigan : Gogebic	46.488052	-89.788315	-999	-999	0	0	0	0	0	0	0	0	0.050252606
26055	Conterminous US : Michigan : Grand Traverse	44.718689	-85.553848	-999	-999	0	0	1	0	0	0	0	0	0.199604998
26057	Conterminous US : Michigan : Gratiot	43.292328	-84.604691	-999	-999	0	0	1	0	0	0	0	0	0.199604998
26059	Conterminous US : Michigan : Hillsdale	41.864475	-84.64241	-999	-999	0	0	1	0	0	0	0	0	0.199604998
26061	Conterminous US : Michigan : Houghton	46.998432	-88.651909	-999	-999	0	0	0	0	0	0	0	0	0.050252606
26063	Conterminous US : Michigan : Huron	43.907616	-82.857048	-999	-999	0	0	1	0	0	0	0	0	0.199604998
26065	Conterminous US : Michigan : Ingham	42.603535	-84.37381	-999	-999	0	0	1	0	0	0	0	0	0.199604998
26067	Conterminous US : Michigan : Ionia	42.944649	-85.073769	-999	-999	0	0	1	0	0	0	0	0	0.199604998
26069	Conterminous US : Michigan : Iosco	44.329483	-82.849449	-999	-999	0	0	0	0	0	0	0	0	0.050252606
26071	Conterminous US : Michigan : Iron	46.170254	-88.540527	-999	-999	0	0	0	0	0	0	0	0	0.050252606
26073	Conterminous US : Michigan : Isabella	43.645233	-84.839424	-999	-999	0	0	1	0	0	0	0	0	0.199604998
26075	Conterminous US : Michigan : Jackson	42.248474	-84.420868	-999	-999	0	0	1	0	0	0	0	0	0.199604998
26077	Conterminous US : Michigan : Kalamazoo	42.246265	-85.532852	-999	-999	0	0	1	0	0	0	0	0	0.199604998
26079	Conterminous US : Michigan : Kalkaska	44.678883	-85.088989	-999	-999	0	0	0	0	0	0	0	0	0.050252606
26081	Conterminous US : Michigan : Kent	43.032497	-85.547447	-999	-999	0	0	1	0	0	0	0	0	0.199604998
26083	Conterminous US : Michigan : Keweenaw	47.681973	-88.148796	-999	-999	0	0	0	0	0	0	0	0	0.050252606
26085	Conterminous US : Michigan : Lake	43.995186	-85.811401	-999	-999	0	0	1	0	0	0	0	0	0.199604998
26087	Conterminous US : Michigan : Lapeer	43.088634	-83.224327	-999	-999	0	0	1	0	0	0	0	0	0.199604998
26089	Conterminous US : Michigan : Leelanau	45.146183	-86.051575	-999	-999	0	0	0	0	0	0	0	0	0.050252606
26091	Conterminous US : Michigan : Lenawee	41.896111	-84.074348	-999	-999	0	0	1	1	0	0	0	0	0.433367743
26093	Conterminous US : Michigan : Livingston	42.602531	-83.91172	0	-999	0	0	1	0	0	0	0	0	0.199604998
26095	Conterminous US : Michigan : Luce	46.940601	-85.582367	-999	-999	0	0	0	0	0	0	0	0	0.050252606
26097	Conterminous US : Michigan : Mackinac	46.16787	-85.303764	-999	-999	0	0	0	0	0	0	0	0	0.050252606
26099	Conterminous US : Michigan : Macomb	42.671467	-82.910866	-999	-999	0	0	1	0	0	0	0	0	0.199604998
26101	Conterminous US : Michigan : Manistee	44.350384	-86.602966	-999	-999	0	0	0	0	0	0	0	0	0.050252606
26103	Conterminous US : Michigan : Marquette	46.656628	-87.583984	-999	-999	0	0	0	0	0	0	0	0	0.050252606
26105	Conterminous US : Michigan : Mason	43.996635	-86.750816	-999	-999	0	0	0	0	0	0	0	0	0.050252606
26107	Conterminous US : Michigan : Mecosta	43.635296	-85.332748	-999	-999	0	0	1	0	0	0	0	0	0.199604998
26109	Conterminous US : Michigan : Menominee	45.538239	-87.49295	-999	-999	0	0	0	0	0	0	0	0	0.050252606
26111	Conterminous US : Michigan : Midland	43.648205	-84.379417	0	-999	0	0	1	0	0	0	0	0	0.199604998
26113	Conterminous US : Michigan : Missaukee	44.325424	-85.085472	-999	-999	0	0	0	0	0	0	0	0	0.050252606
26115	Conterminous US : Michigan : Monroe	41.916096	-83.487106	-999	-999	0	0	1	1	0	0	0	0	0.433367743
26117	Conterminous US : Michigan : Montcalm	43.312782	-85.149467	-999	-999	0	0	1	0	0	0	0	0	0.199604998
26119	Conterminous US : Michigan : Montmorency	45.024136	-84.130104	-999	-999	0	0	0	0	0	0	0	0	0.050252606
26121	Conterminous US : Michigan : Muskegon	43.289257	-86.751892	-999	-999	0	0	1	0	0	0	0	0	0.199604998
26123	Conterminous US : Michigan : Newaygo	43.56271	-85.79142	-999	-999	0	0	1	0	0	0	0	0	0.199604998
26125	Conterminous US : Michigan : Oakland	42.660454	-83.384209	0	-999	0	0	1	0	0	0	0	0	0.199604998
26127	Conterminous US : Michigan : Oceana	43.647255	-86.807571	-999	-999	0	0	1	0	0	0	0	0	0.199604998
26129	Conterminous US : Michigan : Ogemaw	44.333279	-84.128075	-999	-999	0	0	1	0	0	0	0	0	0.199604998
26131	Conterminous US : Michigan : Ontonagon	47.216602	-89.500458	-999	-999	0	0	0	0	0	0	0	0	0.050252606
26133	Conterminous US : Michigan : Osceola	43.997551	-85.322281	-999	-999	0	0	1	0	0	0	0	0	0.199604998
26135	Conterminous US : Michigan : Oscoda	44.687256	-84.126907	-999	-999	0	0	0	0	0	0	0	0	0.050252606
26137	Conterminous US : Michigan : Otsego	45.021786	-84.576607	-999	-999	0	0	0	0	0	0	0	0	0.050252606
26139	Conterminous US : Michigan : Ottawa	42.942345	-86.655342	1	-999	0	0	1	1	0	0	0	0	0.433367743
26141	Conterminous US : Michigan : Presque Isle	45.489513	-83.384018	-999	-999	0	0	0	0	0	0	0	0	0.050252606
26143	Conterminous US : Michigan : Roscommon	44.339516	-84.611275	-999	-999	0	0	1	0	0	0	0	0	0.199604998
26145	Conterminous US : Michigan : Saginaw	43.328266	-84.055412	-999	0	0	0	1	0	0	0	0	0	0.199604998
26147	Conterminous US : Michigan : Saint Clair	42.928802	-82.668915	-999	-999	0	0	1	0	0	0	0	0	0.199604998
26149	Conterminous US : Michigan : Saint Joseph	41.911488	-85.522873	-999	-999	0	0	1	1	0	0	0	0	0.433367743
26151	Conterminous US : Michigan : Sanilac	43.449154	-82.642815	-999	-999	0	0	1	0	0	0	0	0	0.199604998
26153	Conterminous US : Michigan : Schoolcraft	46.021122	-86.197029	-999	-999	0	0	0	0	0	0	0	0	0.050252606
26155	Conterminous US : Michigan : Shiawassee	42.951546	-84.146355	-999	-999	0	0	1	0	0	0	0	0	0.199604998
26157	Conterminous US : Michigan : Tuscola	43.487904	-83.436615	-999	0	0	0	1	0	0	0	0	0	0.199604998
26159	Conterminous US : Michigan : Van Buren	42.28215	-86.306076	-999	-999	0	0	1	1	0	0	0	0	0.433367743
26161	Conterminous US : Michigan : Washtenaw	42.252327	-83.844635	-999	-999	0	0	1	0	0	0	0	0	0.199604998
26163	Conterminous US : Michigan : Wayne	42.284664	-83.261955	-999	-999	0	0	1	1	0	0	0	0	0.433367743
26165	Conterminous US : Michigan : Wexford	44.331375	-85.570045	-999	-999	0	0	0	0	0	0	0	0	0.050252606
27001	Conterminous US : Minnesota : Aitkin	46.602448	-93.419762	-999	-999	0	0	0	0	0	0	0	0	0.050252606
27003	Conterminous US : Minnesota : Anoka	45.274109	-93.242722	-999	-999	0	0	0	0	0	0	0	0	0.050252606
27005	Conterminous US : Minnesota : Becker	46.93763	-95.74176	-999	-999	0	0	0	0	0	0	0	0	0.050252606
27007	Conterminous US : Minnesota : Beltrami	47.879509	-95.005051	-999	-999	0	0	0	0	0	0	0	0	0.050252606
27009	Conterminous US : Minnesota : Benton	45.701225	-94.001442	-999	-999	0	0	0	0	0	0	0	0	0.050252606
27011	Conterminous US : Minnesota : Big Stone	45.419926	-96.402229	-999	-999	0	0	0	0	0	0	0	0	0.050252606
27013	Conterminous US : Minnesota : Blue Earth	44.03371	-94.064011	-999	-999	0	0	0	0	0	0	0	0	0.050252606
27015	Conterminous US : Minnesota : Brown	44.24654	-94.73365	-999	-999	0	0	0	0	0	0	0	0	0.050252606
27017	Conterminous US : Minnesota : Carlton	46.603817	-92.671043	-999	-999	0	0	0	0	0	0	0	0	0.050252606
27019	Conterminous US : Minnesota : Carver	44.82132	-93.800095	1	-999	0	0	0	0	0	0	0	0	0.050252606
27021	Conterminous US : Minnesota : Cass	46.951744	-94.333702	-999	-999	0	0	0	0	0	0	0	0	0.050252606
27023	Conterminous US : Minnesota : Chippewa	45.028625	-95.56411	-999	-999	0	0	0	0	0	0	0	0	0.050252606
27025	Conterminous US : Minnesota : Chisago	45.505444	-92.903847	-999	-999	0	0	0	0	0	0	0	0	0.050252606
27027	Conterminous US : Minnesota : Clay	46.898376	-96.494904	-999	-999	0	0	0	0	0	0	0	0	0.050252606
27029	Conterminous US : Minnesota : Clearwater	47.575874	-95.371117	-999	-999	0	0	0	0	0	0	0	0	0.050252606
27031	Conterminous US : Minnesota : Cook	47.53857	-90.290192	-999	-999	0	0	0	0	0	0	0	0	0.050252606
27033	Conterminous US : Minnesota : Cottonwood	44.010712	-95.183128	-999	-999	0	0	0	0	0	0	0	0	0.050252606
27035	Conterminous US : Minnesota : Crow Wing	46.491653	-94.070717	-999	-999	0	0	0	0	0	0	0	0	0.050252606
27037	Conterminous US : Minnesota : Dakota	44.670895	-93.062485	1	-999	0	0	0	0	0	0	0	0	0.050252606
27039	Conterminous US : Minnesota : Dodge	44.020706	-92.869354	-999	-999	0	0	1	0	0	0	0	0	0.199604998
27041	Conterminous US : Minnesota : Douglas	45.936829	-95.462158	-999	-999	0	0	0	0	0	0	0	0	0.050252606
27043	Conterminous US : Minnesota : Faribault	43.676521	-93.947235	-999	-999	0	0	1	0	0	0	0	0	0.199604998
27045	Conterminous US : Minnesota : Fillmore	43.679188	-92.093948	-999	-999	0	0	1	0	0	0	0	0	0.199604998
27047	Conterminous US : Minnesota : Freeborn	43.674202	-93.350288	-999	-999	0	0	1	0	0	0	0	0	0.199604998
27049	Conterminous US : Minnesota : Goodhue	44.406178	-92.716003	-999	-999	0	0	1	0	0	0	0	0	0.199604998
27051	Conterminous US : Minnesota : Grant	45.930744	-96.010696	-999	-999	0	0	0	0	0	0	0	0	0.050252606
27053	Conterminous US : Minnesota : Hennepin	45.006123	-93.475227	-999	-999	0	0	0	0	0	0	0	0	0.050252606
27055	Conterminous US : Minnesota : Houston	43.666988	-91.501556	-999	-999	0	0	1	0	0	0	0	0	0.199604998
27057	Conterminous US : Minnesota : Hubbard	47.095551	-94.913292	-999	-999	0	0	0	0	0	0	0	0	0.050252606
27059	Conterminous US : Minnesota : Isanti	45.562431	-93.296341	-999	-999	0	0	0	0	0	0	0	0	0.050252606
27061	Conterminous US : Minnesota : Itasca	47.490818	-93.611099	-999	-999	0	0	0	0	0	0	0	0	0.050252606
27063	Conterminous US : Minnesota : Jackson	43.671112	-95.149734	-999	-999	0	0	0	0	0	0	0	0	0.050252606
27065	Conterminous US : Minnesota : Kanabec	45.947762	-93.297791	-999	-999	0	0	0	0	0	0	0	0	0.050252606
27067	Conterminous US : Minnesota : Kandiyohi	45.152714	-95.004982	-999	-999	0	0	0	0	0	0	0	0	0.050252606
27069	Conterminous US : Minnesota : Kittson	48.776039	-96.78035	-999	-999	0	0	0	0	0	0	0	0	0.050252606
27071	Conterminous US : Minnesota : Koochiching	48.245487	-93.782845	-999	-999	0	0	0	0	0	0	0	0	0.050252606
27073	Conterminous US : Minnesota : Lac qui Parle	44.999855	-96.176834	-999	-999	0	0	0	0	0	0	0	0	0.050252606
27075	Conterminous US : Minnesota : Lake	47.517113	-91.411705	-999	-999	0	0	0	0	0	0	0	0	0.050252606
27077	Conterminous US : Minnesota : Lake of the Woods	48.768101	-94.904633	-999	-999	0	0	0	0	0	0	0	0	0.050252606
27079	Conterminous US : Minnesota : Le Sueur	44.373398	-93.730179	-999	-999	0	0	0	0	0	0	0	0	0.050252606
27081	Conterminous US : Minnesota : Lincoln	44.408237	-96.272034	-999	-999	0	0	0	0	0	0	0	0	0.050252606
27083	Conterminous US : Minnesota : Lyon	44.409195	-95.847267	-999	-999	0	0	0	0	0	0	0	0	0.050252606
27085	Conterminous US : Minnesota : McLeod	44.821644	-94.272324	-999	-999	0	0	0	0	0	0	0	0	0.050252606
27087	Conterminous US : Minnesota : Mahnomen	47.328388	-95.811089	-999	-999	0	0	0	0	0	0	0	0	0.050252606
27089	Conterminous US : Minnesota : Marshall	48.362728	-96.357758	-999	-999	0	0	0	0	0	0	0	0	0.050252606
27091	Conterminous US : Minnesota : Martin	43.677116	-94.537254	-999	-999	0	0	0	0	0	0	0	0	0.050252606
27093	Conterminous US : Minnesota : Meeker	45.123154	-94.527344	-999	-999	0	0	0	0	0	0	0	0	0.050252606
27095	Conterminous US : Minnesota : Mille Lacs	45.929043	-93.632996	-999	-999	0	0	0	0	0	0	0	0	0.050252606
27097	Conterminous US : Minnesota : Morrison	46.020485	-94.266617	-999	-999	0	0	0	0	0	0	0	0	0.050252606
27099	Conterminous US : Minnesota : Mower	43.666248	-92.759514	-999	-999	0	0	1	0	0	0	0	0	0.199604998
27101	Conterminous US : Minnesota : Murray	44.015594	-95.761581	-999	-999	0	0	0	0	0	0	0	0	0.050252606
27103	Conterminous US : Minnesota : Nicollet	44.358818	-94.245682	-999	-999	0	0	0	0	0	0	0	0	0.050252606
27105	Conterminous US : Minnesota : Nobles	43.677685	-95.76313	-999	-999	0	0	0	0	0	0	0	0	0.050252606
27107	Conterminous US : Minnesota : Norman	47.329472	-96.463806	-999	-999	0	0	0	0	0	0	0	0	0.050252606
27109	Conterminous US : Minnesota : Olmsted	44.003429	-92.406723	-999	-999	0	0	1	0	0	0	0	0	0.199604998
27111	Conterminous US : Minnesota : Otter Tail	46.405724	-95.714577	-999	-999	0	0	0	0	0	0	0	0	0.050252606
27113	Conterminous US : Minnesota : Pennington	48.069248	-96.037727	-999	-999	0	0	0	0	0	0	0	0	0.050252606
27115	Conterminous US : Minnesota : Pine	46.100941	-92.763092	-999	-999	0	0	1	0	0	0	0	0	0.199604998
27117	Conterminous US : Minnesota : Pipestone	44.015362	-96.257011	-999	-999	0	0	0	0	0	0	0	0	0.050252606
27119	Conterminous US : Minnesota : Polk	47.774254	-96.400024	-999	-999	0	0	0	0	0	0	0	0	0.050252606
27121	Conterminous US : Minnesota : Pope	45.589622	-95.446709	-999	-999	0	0	0	0	0	0	0	0	0.050252606
27123	Conterminous US : Minnesota : Ramsey	45.015251	-93.100143	-999	-999	0	0	0	0	0	0	0	0	0.050252606
27125	Conterminous US : Minnesota : Red Lake	47.865486	-96.087181	-999	-999	0	0	0	0	0	0	0	0	0.050252606
27127	Conterminous US : Minnesota : Redwood	44.403538	-95.254242	-999	-999	0	0	0	0	0	0	0	0	0.050252606
27129	Conterminous US : Minnesota : Renville	44.723698	-94.95562	-999	-999	0	0	0	0	0	0	0	0	0.050252606
27131	Conterminous US : Minnesota : Rice	44.350945	-93.2985	-999	-999	0	0	0	0	0	0	0	0	0.050252606
27133	Conterminous US : Minnesota : Rock	43.669586	-96.263237	-999	-999	0	0	0	0	0	0	0	0	0.050252606
27135	Conterminous US : Minnesota : Roseau	48.761066	-95.821503	-999	-999	0	0	0	0	0	0	0	0	0.050252606
27137	Conterminous US : Minnesota : Saint Louis	47.578636	-92.514572	-999	-999	0	0	0	0	0	0	0	0	0.050252606
27139	Conterminous US : Minnesota : Scott	44.651806	-93.53373	1	-999	0	0	0	0	0	0	0	0	0.050252606
27141	Conterminous US : Minnesota : Sherburne	45.453175	-93.769127	-999	-999	0	0	0	0	0	0	0	0	0.050252606
27143	Conterminous US : Minnesota : Sibley	44.575733	-94.230125	-999	-999	0	0	0	0	0	0	0	0	0.050252606
27145	Conterminous US : Minnesota : Stearns	45.555237	-94.610481	-999	-999	0	0	0	0	0	0	0	0	0.050252606
27147	Conterminous US : Minnesota : Steele	44.015263	-93.220451	-999	-999	0	0	1	0	0	0	0	0	0.199604998
27149	Conterminous US : Minnesota : Stevens	45.59346	-95.992317	-999	-999	0	0	0	0	0	0	0	0	0.050252606
27151	Conterminous US : Minnesota : Swift	45.27581	-95.690125	-999	-999	0	0	0	0	0	0	0	0	0.050252606
27153	Conterminous US : Minnesota : Todd	46.06657	-94.900574	-999	-999	0	0	0	0	0	0	0	0	0.050252606
27155	Conterminous US : Minnesota : Traverse	45.769936	-96.474831	-999	-999	0	0	0	0	0	0	0	0	0.050252606
27157	Conterminous US : Minnesota : Wabasha	44.289692	-92.233337	-999	-999	0	0	1	0	0	0	0	0	0.199604998
27159	Conterminous US : Minnesota : Wadena	46.586987	-94.988609	-999	-999	0	0	0	0	0	0	0	0	0.050252606
27161	Conterminous US : Minnesota : Waseca	44.018459	-93.589844	-999	-999	0	0	1	0	0	0	0	0	0.199604998
27163	Conterminous US : Minnesota : Washington	45.03793	-92.890114	-999	-999	0	0	0	0	0	0	0	0	0.050252606
27165	Conterminous US : Minnesota : Watonwan	43.978367	-94.614128	-999	-999	0	0	0	0	0	0	0	0	0.050252606
27167	Conterminous US : Minnesota : Wilkin	46.362335	-96.476654	-999	-999	0	0	0	0	0	0	0	0	0.050252606
27169	Conterminous US : Minnesota : Winona	43.982269	-91.776711	-999	-999	0	0	1	0	0	0	0	0	0.199604998
27171	Conterminous US : Minnesota : Wright	45.175091	-93.966393	-999	-999	0	0	0	0	0	0	0	0	0.050252606
27173	Conterminous US : Minnesota : Yellow Medicine	44.715736	-95.862755	-999	-999	0	0	0	0	0	0	0	0	0.050252606
28001	Conterminous US : Mississippi : Adams	31.486217	-91.351784	1	-999	1	1	1	1	1	1	1	1	0.999575369
28003	Conterminous US : Mississippi : Alcorn	34.88657	-88.581108	1	-999	1	1	1	1	1	1	1	1	0.999575369
28005	Conterminous US : Mississippi : Amite	31.203934	-90.79554	1	-999	1	1	1	1	1	1	1	1	0.999575369
28007	Conterminous US : Mississippi : Attala	33.090469	-89.588623	1	-999	1	1	1	1	1	1	1	1	0.999575369
28009	Conterminous US : Mississippi : Benton	34.810516	-89.200287	1	-999	1	1	1	1	1	1	1	1	0.999575369
28011	Conterminous US : Mississippi : Bolivar	33.799137	-90.884117	1	-999	1	1	1	1	1	1	1	1	0.999575369
28013	Conterminous US : Mississippi : Calhoun	33.936634	-89.337112	-999	1	1	1	1	1	1	1	1	1	0.999575369
28015	Conterminous US : Mississippi : Carroll	33.440796	-89.918884	1	-999	1	1	1	1	1	1	1	1	0.999575369
28017	Conterminous US : Mississippi : Chickasaw	33.921654	-88.945808	1	-999	1	1	1	1	1	1	1	1	0.999575369
28019	Conterminous US : Mississippi : Choctaw	33.345963	-89.251335	1	-999	1	1	1	1	1	1	1	1	0.999575369
28021	Conterminous US : Mississippi : Claiborne	31.972811	-90.915421	1	-999	1	1	1	1	1	1	1	1	0.999575369
28023	Conterminous US : Mississippi : Clarke	32.045376	-88.687973	1	-999	1	1	1	1	1	1	1	1	0.999575369
28025	Conterminous US : Mississippi : Clay	33.661732	-88.783325	-999	1	1	1	1	1	1	1	1	1	0.999575369
28027	Conterminous US : Mississippi : Coahoma	34.228668	-90.603165	1	-999	1	1	1	1	1	1	1	1	0.999575369
28029	Conterminous US : Mississippi : Copiah	31.866915	-90.448761	-999	1	1	1	1	1	1	1	1	1	0.999575369
28031	Conterminous US : Mississippi : Covington	31.633331	-89.548897	1	-999	1	1	1	1	1	1	1	1	0.999575369
28033	Conterminous US : Mississippi : De Soto	34.874268	-89.99324	1	-999	1	1	1	1	1	1	1	1	0.999575369
28035	Conterminous US : Mississippi : Forrest	31.18858	-89.259445	-999	1	1	1	1	1	1	1	1	1	0.999575369
28037	Conterminous US : Mississippi : Franklin	31.477776	-90.895813	1	-999	1	1	1	1	1	1	1	1	0.999575369
28039	Conterminous US : Mississippi : George	30.855431	-88.642265	1	-999	1	1	1	1	1	1	1	1	0.999575369
28041	Conterminous US : Mississippi : Greene	31.212845	-88.634811	-999	1	1	1	1	1	1	1	1	1	0.999575369
28043	Conterminous US : Mississippi : Grenada	33.770031	-89.802742	1	-999	1	1	1	1	1	1	1	1	0.999575369
28045	Conterminous US : Mississippi : Hancock	30.391642	-89.482788	1	-999	1	1	1	1	1	1	1	1	0.999575369
28047	Conterminous US : Mississippi : Harrison	30.416536	-89.083374	1	-999	1	1	1	1	1	1	1	1	0.999575369
28049	Conterminous US : Mississippi : Hinds	32.267788	-90.466019	-999	1	1	1	1	1	1	1	1	1	0.999575369
28051	Conterminous US : Mississippi : Holmes	33.125942	-90.091194	1	-999	1	1	1	1	1	1	1	1	0.999575369
28053	Conterminous US : Mississippi : Humphreys	33.130997	-90.523422	1	-999	1	1	1	1	1	1	1	1	0.999575369
28055	Conterminous US : Mississippi : Issaquena	32.755539	-91.003532	1	-999	1	1	1	1	1	1	1	1	0.999575369
28057	Conterminous US : Mississippi : Itawamba	34.281075	-88.363129	1	-999	1	1	1	1	1	1	1	1	0.999575369
28059	Conterminous US : Mississippi : Jackson	30.456005	-88.625099	1	-999	1	1	1	1	1	1	1	1	0.999575369
28061	Conterminous US : Mississippi : Jasper	32.016991	-89.119431	1	-999	1	1	1	1	1	1	1	1	0.999575369
28063	Conterminous US : Mississippi : Jefferson	31.733633	-91.043877	1	-999	1	1	1	1	1	1	1	1	0.999575369
28065	Conterminous US : Mississippi : Jefferson Davis	31.565605	-89.826515	1	-999	1	1	1	1	1	1	1	1	0.999575369
28067	Conterminous US : Mississippi : Jones	31.616602	-89.168533	1	-999	1	1	1	1	1	1	1	1	0.999575369
28069	Conterminous US : Mississippi : Kemper	32.750137	-88.625633	1	-999	1	1	1	1	1	1	1	1	0.999575369
28071	Conterminous US : Mississippi : Lafayette	34.349297	-89.485901	1	-999	1	1	1	1	1	1	1	1	0.999575369
28073	Conterminous US : Mississippi : Lamar	31.197586	-89.506371	1	-999	1	1	1	1	1	1	1	1	0.999575369
28075	Conterminous US : Mississippi : Lauderdale	32.403999	-88.660446	1	-999	1	1	1	1	1	1	1	1	0.999575369
28077	Conterminous US : Mississippi : Lawrence	31.550009	-90.107529	1	-999	1	1	1	1	1	1	1	1	0.999575369
28079	Conterminous US : Mississippi : Leake	32.760738	-89.52224	1	-999	1	1	1	1	1	1	1	1	0.999575369
28081	Conterminous US : Mississippi : Lee	34.292461	-88.682381	1	-999	1	1	1	1	1	1	1	1	0.999575369
28083	Conterminous US : Mississippi : Leflore	33.549789	-90.294937	1	-999	1	1	1	1	1	1	1	1	0.999575369
28085	Conterminous US : Mississippi : Lincoln	31.535215	-90.453568	-999	1	1	1	1	1	1	1	1	1	0.999575369
28087	Conterminous US : Mississippi : Lowndes	33.471424	-88.43972	-999	1	1	1	1	1	1	1	1	1	0.999575369
28089	Conterminous US : Mississippi : Madison	32.634369	-90.034157	-999	1	1	1	1	1	1	1	1	1	0.999575369
28091	Conterminous US : Mississippi : Marion	31.230167	-89.821709	1	-999	1	1	1	1	1	1	1	1	0.999575369
28093	Conterminous US : Mississippi : Marshall	34.76619	-89.504234	1	-999	1	1	1	1	1	1	1	1	0.999575369
28095	Conterminous US : Mississippi : Monroe	33.89003	-88.485039	1	-999	1	1	1	1	1	1	1	1	0.999575369
28097	Conterminous US : Mississippi : Montgomery	33.500713	-89.639626	1	-999	1	1	1	1	1	1	1	1	0.999575369
28099	Conterminous US : Mississippi : Neshoba	32.752518	-89.11927	1	-999	1	1	1	1	1	1	1	1	0.999575369
28101	Conterminous US : Mississippi : Newton	32.40197	-89.118408	1	-999	1	1	1	1	1	1	1	1	0.999575369
28103	Conterminous US : Mississippi : Noxubee	33.106506	-88.566002	1	-999	1	1	1	1	1	1	1	1	0.999575369
28105	Conterminous US : Mississippi : Oktibbeha	33.422314	-88.876152	1	-999	1	1	1	1	1	1	1	1	0.999575369
28107	Conterminous US : Mississippi : Panola	34.365204	-89.963066	1	-999	1	1	1	1	1	1	1	1	0.999575369
28109	Conterminous US : Mississippi : Pearl River	30.774794	-89.586906	1	-999	1	1	1	1	1	1	1	1	0.999575369
28111	Conterminous US : Mississippi : Perry	31.169308	-88.988754	1	-999	1	1	1	1	1	1	1	1	0.999575369
28113	Conterminous US : Mississippi : Pike	31.177517	-90.397728	1	-999	1	1	1	1	1	1	1	1	0.999575369
28115	Conterminous US : Mississippi : Pontotoc	34.227081	-89.037239	-999	1	1	1	1	1	1	1	1	1	0.999575369
28117	Conterminous US : Mississippi : Prentiss	34.621105	-88.522179	-999	1	1	1	1	1	1	1	1	1	0.999575369
28119	Conterminous US : Mississippi : Quitman	34.252834	-90.290169	1	-999	1	1	1	1	1	1	1	1	0.999575369
28121	Conterminous US : Mississippi : Rankin	32.267124	-89.94606	1	-999	1	1	1	1	1	1	1	1	0.999575369
28123	Conterminous US : Mississippi : Scott	32.427128	-89.533211	1	-999	1	1	1	1	1	1	1	1	0.999575369
28125	Conterminous US : Mississippi : Sharkey	32.892395	-90.827614	1	-999	1	1	1	1	1	1	1	1	0.999575369
28127	Conterminous US : Mississippi : Simpson	31.902506	-89.917709	1	-999	1	1	1	1	1	1	1	1	0.999575369
28129	Conterminous US : Mississippi : Smith	32.019028	-89.494881	1	-999	1	1	1	1	1	1	1	1	0.999575369
28131	Conterminous US : Mississippi : Stone	30.790184	-89.112297	-999	1	1	1	1	1	1	1	1	1	0.999575369
28133	Conterminous US : Mississippi : Sunflower	33.60553	-90.595093	1	-999	1	1	1	1	1	1	1	1	0.999575369
28135	Conterminous US : Mississippi : Tallahatchie	33.954529	-90.172241	-999	1	1	1	1	1	1	1	1	1	0.999575369
28137	Conterminous US : Mississippi : Tate	34.649551	-89.943108	-999	1	1	1	1	1	1	1	1	1	0.999575369
28139	Conterminous US : Mississippi : Tippah	34.763618	-88.918816	1	-999	1	1	1	1	1	1	1	1	0.999575369
28141	Conterminous US : Mississippi : Tishomingo	34.737698	-88.236061	1	-999	1	1	1	1	1	1	1	1	0.999575369
28143	Conterminous US : Mississippi : Tunica	34.652203	-90.371773	1	-999	1	1	1	1	1	1	1	1	0.999575369
28145	Conterminous US : Mississippi : Union	34.489532	-89.002342	1	-999	1	1	1	1	1	1	1	1	0.999575369
28147	Conterminous US : Mississippi : Walthall	31.164492	-90.103432	1	-999	1	1	1	1	1	1	1	1	0.999575369
28149	Conterminous US : Mississippi : Warren	32.356094	-90.852386	1	-999	1	1	1	1	1	1	1	1	0.999575369
28151	Conterminous US : Mississippi : Washington	33.273174	-90.944443	1	-999	1	1	1	1	1	1	1	1	0.999575369
28153	Conterminous US : Mississippi : Wayne	31.642475	-88.678215	1	-999	1	1	1	1	1	1	1	1	0.999575369
28155	Conterminous US : Mississippi : Webster	33.612049	-89.283836	1	-999	1	1	1	1	1	1	1	1	0.999575369
28157	Conterminous US : Mississippi : Wilkinson	31.161091	-91.324615	1	-999	1	1	1	1	1	1	1	1	0.999575369
28159	Conterminous US : Mississippi : Winston	33.078724	-89.037392	1	-999	1	1	1	1	1	1	1	1	0.999575369
28161	Conterminous US : Mississippi : Yalobusha	34.030666	-89.703804	-999	1	1	1	1	1	1	1	1	1	0.999575369
28163	Conterminous US : Mississippi : Yazoo	32.765675	-90.387924	1	-999	1	1	1	1	1	1	1	1	0.999575369
29001	Conterminous US : Missouri : Adair	40.190666	-92.603592	-999	-999	0	0	1	1	0	1	0	0	0.61544762
29003	Conterminous US : Missouri : Andrew	39.988865	-94.803551	-999	-999	0	0	0	1	0	1	0	0	0.451750796
29005	Conterminous US : Missouri : Atchison	40.431847	-95.437553	-999	-999	0	0	0	1	0	0	0	0	0.418010243
29007	Conterminous US : Missouri : Audrain	39.214481	-91.843414	1	-999	1	0	0	1	1	0	0	1	0.935950717
29009	Conterminous US : Missouri : Barry	36.699379	-93.834328	-999	-999	1	1	0	1	1	1	0	1	0.992833409
29011	Conterminous US : Missouri : Barton	37.500797	-94.344086	-999	-999	1	1	0	1	1	0	0	1	0.976121587
29013	Conterminous US : Missouri : Bates	38.257217	-94.339249	-999	-999	1	0	0	1	1	0	0	1	0.935950717
29015	Conterminous US : Missouri : Benton	38.301037	-93.287941	-999	-999	1	0	0	1	1	0	0	1	0.935950717
29017	Conterminous US : Missouri : Bollinger	37.318344	-90.024605	1	-999	1	1	0	1	1	1	1	1	0.997980299
29019	Conterminous US : Missouri : Boone	38.989861	-92.310204	-999	1	1	0	0	1	1	0	0	1	0.935950717
29021	Conterminous US : Missouri : Buchanan	39.66037	-94.808174	1	-999	0	0	0	1	0	0	0	1	0.642972876
29023	Conterminous US : Missouri : Butler	36.715179	-90.40313	1	-999	1	1	0	1	1	1	1	1	0.997980299
29025	Conterminous US : Missouri : Caldwell	39.658997	-93.979179	-999	-999	0	0	0	1	0	0	0	1	0.642972876
29027	Conterminous US : Missouri : Callaway	38.835548	-91.923447	1	-999	1	0	0	1	1	1	0	1	0.978186821
29029	Conterminous US : Missouri : Camden	38.026527	-92.765327	-999	-999	1	1	0	1	1	0	0	1	0.976121587
29031	Conterminous US : Missouri : Cape Girardeau	37.38414	-89.685661	1	-999	1	1	0	1	1	1	1	1	0.997980299
29033	Conterminous US : Missouri : Carroll	39.427376	-93.500229	-999	-999	0	0	0	1	0	0	0	1	0.642972876
29035	Conterminous US : Missouri : Carter	36.944859	-90.945702	-999	-999	1	1	0	1	1	1	1	1	0.997980299
29037	Conterminous US : Missouri : Cass	38.64716	-94.35424	-999	-999	1	0	0	1	1	0	0	1	0.935950717
29039	Conterminous US : Missouri : Cedar	37.733654	-93.850014	-999	-999	1	1	0	1	1	0	0	1	0.976121587
29041	Conterminous US : Missouri : Chariton	39.517967	-92.961617	-999	-999	0	0	0	1	1	0	0	1	0.841818167
29043	Conterminous US : Missouri : Christian	36.969738	-93.187614	-999	-999	1	1	0	1	1	0	0	1	0.976121587
29045	Conterminous US : Missouri : Clark	40.407276	-91.729469	1	-999	0	0	0	1	0	0	0	1	0.642972876
29047	Conterminous US : Missouri : Clay	39.315552	-94.421501	1	-999	0	0	0	1	0	1	0	1	0.834805731
29049	Conterminous US : Missouri : Clinton	39.608723	-94.395805	-999	-999	0	0	0	1	0	0	0	0	0.418010243
29051	Conterminous US : Missouri : Cole	38.503235	-92.280029	1	-999	1	0	0	1	1	1	0	1	0.978186821
29053	Conterminous US : Missouri : Cooper	38.845387	-92.812325	-999	-999	1	0	0	1	1	0	0	1	0.935950717
29055	Conterminous US : Missouri : Crawford	37.96656	-91.313934	-999	-999	1	0	0	1	1	1	1	1	0.991133605
29057	Conterminous US : Missouri : Dade	37.43235	-93.854881	-999	-999	1	1	0	1	1	0	0	1	0.976121587
29059	Conterminous US : Missouri : Dallas	37.683582	-93.033813	-999	-999	1	1	0	1	1	0	0	1	0.976121587
29061	Conterminous US : Missouri : Daviess	39.962837	-93.970055	-999	-999	0	0	0	1	0	0	0	0	0.418010243
29063	Conterminous US : Missouri : De Kalb	39.894665	-94.407188	-999	-999	0	0	0	1	0	0	0	0	0.418010243
29065	Conterminous US : Missouri : Dent	37.603073	-91.489716	-999	-999	1	1	0	1	1	0	1	1	0.989774211
29067	Conterminous US : Missouri : Douglas	36.946518	-92.515892	-999	-999	1	1	0	1	1	1	1	1	0.997980299
29069	Conterminous US : Missouri : Dunklin	36.153027	-90.062256	-999	-999	1	1	1	1	1	1	1	1	0.999575369
29071	Conterminous US : Missouri : Franklin	38.408314	-91.07341	-999	-999	1	0	0	1	1	0	1	1	0.972003165
29073	Conterminous US : Missouri : Gasconade	38.441181	-91.505783	-999	-999	1	0	0	1	1	1	0	1	0.978186821
29075	Conterminous US : Missouri : Gentry	40.208126	-94.405319	-999	-999	0	0	0	1	0	1	0	0	0.451750796
29077	Conterminous US : Missouri : Greene	37.258198	-93.340637	1	-999	1	1	0	1	1	0	0	1	0.976121587
29079	Conterminous US : Missouri : Grundy	40.112541	-93.565056	-999	-999	0	0	0	1	0	1	0	0	0.451750796
29081	Conterminous US : Missouri : Harrison	40.345619	-93.992584	-999	0	0	0	0	1	0	0	0	0	0.418010243
29083	Conterminous US : Missouri : Henry	38.38649	-93.792625	-999	-999	1	0	0	1	1	0	0	1	0.935950717
29085	Conterminous US : Missouri : Hickory	37.936699	-93.32283	-999	-999	1	1	0	1	1	0	0	1	0.976121587
29087	Conterminous US : Missouri : Holt	40.095722	-95.21907	-999	-999	0	0	0	1	0	1	0	0	0.451750796
29089	Conterminous US : Missouri : Howard	39.143364	-92.695923	-999	-999	1	0	0	1	1	0	0	1	0.935950717
29091	Conterminous US : Missouri : Howell	36.774368	-91.887367	-999	-999	1	1	0	1	1	0	1	1	0.989774211
29093	Conterminous US : Missouri : Iron	37.625973	-90.699585	-999	-999	1	0	0	1	1	1	1	1	0.991133605
29095	Conterminous US : Missouri : Jackson	39.00544	-94.343323	-999	1	1	0	0	1	1	1	0	1	0.978186821
29097	Conterminous US : Missouri : Jasper	37.205196	-94.337257	1	-999	1	1	0	1	1	1	0	1	0.992833409
29099	Conterminous US : Missouri : Jefferson	38.257599	-90.543541	1	-999	1	0	0	1	1	1	1	1	0.991133605
29101	Conterminous US : Missouri : Johnson	38.741528	-93.811867	-999	-999	1	0	0	1	1	0	0	1	0.935950717
29103	Conterminous US : Missouri : Knox	40.136776	-92.146812	-999	-999	0	0	0	1	0	0	0	1	0.642972876
29105	Conterminous US : Missouri : Laclede	37.659687	-92.594841	-999	-999	1	1	0	1	1	0	0	1	0.976121587
29107	Conterminous US : Missouri : Lafayette	39.068707	-93.802635	-999	-999	1	0	0	1	1	0	0	1	0.935950717
29109	Conterminous US : Missouri : Lawrence	37.10659	-93.830551	-999	-999	1	1	0	1	1	0	0	1	0.976121587
29111	Conterminous US : Missouri : Lewis	40.08456	-91.728806	-999	1	0	0	0	1	0	0	0	1	0.642972876
29113	Conterminous US : Missouri : Lincoln	39.062256	-90.962914	-999	-999	1	0	0	1	0	1	0	1	0.931740785
29115	Conterminous US : Missouri : Linn	39.864441	-93.108017	-999	-999	0	0	0	1	1	1	0	1	0.922899599
29117	Conterminous US : Missouri : Livingston	39.778587	-93.548203	-999	-999	0	0	0	1	0	0	0	1	0.642972876
29119	Conterminous US : Missouri : McDonald	36.630219	-94.343956	-999	-999	1	1	0	1	1	1	0	1	0.992833409
29121	Conterminous US : Missouri : Macon	39.829796	-92.564339	-999	-999	0	0	0	1	1	0	0	1	0.841818167
29123	Conterminous US : Missouri : Madison	37.473236	-90.345451	-999	-999	1	1	0	1	1	1	1	1	0.997980299
29125	Conterminous US : Missouri : Maries	38.162617	-91.923599	-999	-999	1	0	0	1	1	0	0	1	0.935950717
29127	Conterminous US : Missouri : Marion	39.807537	-91.635376	-999	-999	0	0	0	1	0	0	0	1	0.642972876
29129	Conterminous US : Missouri : Mercer	40.421413	-93.567635	-999	-999	0	0	1	1	0	1	0	0	0.61544762
29131	Conterminous US : Missouri : Miller	38.216679	-92.429878	1	-999	1	0	0	1	1	0	0	1	0.935950717
29133	Conterminous US : Missouri : Mississippi	36.826263	-89.295929	1	-999	1	1	0	1	1	1	1	1	0.997980299
29135	Conterminous US : Missouri : Moniteau	38.633038	-92.583641	-999	-999	1	0	0	1	1	0	0	1	0.935950717
29137	Conterminous US : Missouri : Monroe	39.498268	-92.006454	-999	-999	1	0	0	1	1	0	0	1	0.935950717
29139	Conterminous US : Missouri : Montgomery	38.935184	-91.465424	-999	-999	1	0	0	1	1	1	0	1	0.978186821
29141	Conterminous US : Missouri : Morgan	38.420807	-92.874832	-999	-999	1	0	0	1	1	0	0	1	0.935950717
29143	Conterminous US : Missouri : New Madrid	36.594261	-89.655945	-999	-999	1	1	1	1	1	1	1	1	0.999575369
29145	Conterminous US : Missouri : Newton	36.908363	-94.335022	-999	-999	1	1	0	1	1	1	0	1	0.992833409
29147	Conterminous US : Missouri : Nodaway	40.361137	-94.883148	-999	-999	0	0	0	1	0	1	0	0	0.451750796
29149	Conterminous US : Missouri : Oregon	36.68531	-91.401825	-999	-999	1	1	0	1	1	1	1	1	0.997980299
29151	Conterminous US : Missouri : Osage	38.464252	-91.859505	-999	-999	1	0	0	1	1	0	0	1	0.935950717
29153	Conterminous US : Missouri : Ozark	36.64959	-92.458549	-999	-999	1	1	0	1	1	1	1	1	0.997980299
29155	Conterminous US : Missouri : Pemiscot	36.209915	-89.785942	-999	-999	1	1	1	1	1	1	1	1	0.999575369
29157	Conterminous US : Missouri : Perry	37.711128	-89.802124	1	-999	1	1	0	1	1	1	1	1	0.997980299
29159	Conterminous US : Missouri : Pettis	38.727367	-93.28521	-999	-999	1	0	0	1	1	0	0	1	0.935950717
29161	Conterminous US : Missouri : Phelps	37.866325	-91.790352	-999	-999	1	1	0	1	1	0	1	1	0.989774211
29163	Conterminous US : Missouri : Pike	39.339958	-91.171608	-999	-999	1	0	0	1	0	1	0	1	0.931740785
29165	Conterminous US : Missouri : Platte	39.378696	-94.761475	-999	-999	0	0	0	1	0	0	0	1	0.642972876
29167	Conterminous US : Missouri : Polk	37.61676	-93.400818	-999	-999	1	1	0	1	1	0	0	1	0.976121587
29169	Conterminous US : Missouri : Pulaski	37.824837	-92.207024	-999	1	1	1	0	1	1	0	1	1	0.989774211
29171	Conterminous US : Missouri : Putnam	40.478607	-93.014534	-999	-999	0	0	1	1	1	0	0	0	0.626485611
29173	Conterminous US : Missouri : Ralls	39.553455	-91.524788	-999	1	0	0	0	1	1	0	0	1	0.841818167
29175	Conterminous US : Missouri : Randolph	39.439247	-92.492958	-999	-999	0	0	0	1	1	1	0	1	0.922899599
29177	Conterminous US : Missouri : Ray	39.308399	-93.995743	-999	-999	1	0	0	1	1	0	0	1	0.935950717
29179	Conterminous US : Missouri : Reynolds	37.360855	-90.969513	-999	-999	1	1	0	1	1	0	1	1	0.989774211
29181	Conterminous US : Missouri : Ripley	36.648903	-90.867058	-999	-999	1	1	0	1	1	1	1	1	0.997980299
29183	Conterminous US : Missouri : Saint Charles	38.781101	-90.674911	-999	1	1	0	0	1	1	1	1	1	0.991133605
29185	Conterminous US : Missouri : Saint Clair	38.03907	-93.773079	1	-999	1	1	0	1	1	0	0	1	0.976121587
29186	Conterminous US : Missouri : Sainte Genevieve	37.885845	-90.16153	1	-999	1	1	0	1	1	0	1	1	0.989774211
29187	Conterminous US : Missouri : Saint Francois	37.810707	-90.473869	-999	1	1	0	0	1	1	1	1	1	0.991133605
29189	Conterminous US : Missouri : Saint Louis (county)	38.640701	-90.445953	-999	1	1	0	0	1	1	1	1	1	0.991133605
29195	Conterminous US : Missouri : Saline	39.135841	-93.204163	-999	-999	0	0	0	1	1	0	0	1	0.841818167
29197	Conterminous US : Missouri : Schuyler	40.46936	-92.519012	-999	-999	0	0	1	1	0	1	0	0	0.61544762
29199	Conterminous US : Missouri : Scotland	40.447685	-92.142822	-999	-999	0	0	0	1	0	0	0	0	0.418010243
29201	Conterminous US : Missouri : Scott	37.047794	-89.5681	-999	1	1	1	0	1	1	1	1	1	0.997980299
29203	Conterminous US : Missouri : Shannon	37.152496	-91.391327	-999	-999	1	1	0	1	1	0	1	1	0.989774211
29205	Conterminous US : Missouri : Shelby	39.797531	-92.088722	-999	-999	0	0	0	1	1	0	0	1	0.841818167
29207	Conterminous US : Missouri : Stoddard	36.851559	-89.947479	-999	-999	1	1	0	1	1	1	1	1	0.997980299
29209	Conterminous US : Missouri : Stone	36.751003	-93.473701	1	-999	1	1	0	1	1	0	0	1	0.976121587
29211	Conterminous US : Missouri : Sullivan	40.209587	-93.109779	-999	-999	0	0	0	1	1	1	0	0	0.685655138
29213	Conterminous US : Missouri : Taney	36.649826	-93.042816	1	-999	1	1	0	1	1	0	0	1	0.976121587
29215	Conterminous US : Missouri : Texas	37.314259	-91.964478	-999	-999	1	1	0	1	1	0	1	1	0.989774211
29217	Conterminous US : Missouri : Vernon	37.850197	-94.341599	-999	-999	1	1	0	1	1	0	0	1	0.976121587
29219	Conterminous US : Missouri : Warren	38.761902	-91.159309	-999	-999	1	0	0	1	1	1	0	1	0.978186821
29221	Conterminous US : Missouri : Washington	37.942612	-90.897018	1	-999	1	0	0	1	1	1	1	1	0.991133605
29223	Conterminous US : Missouri : Wayne	37.11232	-90.452377	1	-999	1	1	0	1	1	1	1	1	0.997980299
29225	Conterminous US : Missouri : Webster	37.280804	-92.876083	-999	-999	1	1	0	1	1	0	1	1	0.989774211
29227	Conterminous US : Missouri : Worth	40.48019	-94.418747	-999	-999	0	0	0	1	0	0	0	0	0.418010243
29229	Conterminous US : Missouri : Wright	37.267635	-92.480011	-999	-999	1	1	0	1	1	1	1	1	0.997980299
29510	Conterminous US : Missouri : Saint Louis (city)	38.6357	-90.244583	1	-999	1	0	0	1	1	1	1	1	0.991133605
30001	Conterminous US : Montana : Beaverhead	45.133862	-112.892868	-999	-999	0	0	0	0	0	0	0	0	0.050252606
30003	Conterminous US : Montana : Big Horn	45.407867	-107.518166	-999	-999	0	0	0	0	0	0	0	0	0.050252606
30005	Conterminous US : Montana : Blaine	48.428284	-108.967651	-999	0	0	0	0	0	0	0	0	0	0.050252606
30007	Conterminous US : Montana : Broadwater	46.329849	-111.497871	-999	-999	0	0	0	0	0	0	0	0	0.050252606
30009	Conterminous US : Montana : Carbon	45.224476	-109.028549	-999	-999	0	0	0	0	0	0	0	0	0.050252606
30011	Conterminous US : Montana : Carter	45.516827	-104.515327	-999	-999	0	0	0	0	0	0	0	0	0.050252606
30013	Conterminous US : Montana : Cascade	47.316444	-111.350571	0	-999	0	0	0	0	0	0	0	0	0.050252606
30015	Conterminous US : Montana : Chouteau	47.886837	-110.436188	-999	-999	0	0	0	0	0	0	0	0	0.050252606
30017	Conterminous US : Montana : Custer	46.261482	-105.550507	-999	-999	0	0	0	0	0	0	0	0	0.050252606
30019	Conterminous US : Montana : Daniels	48.79443	-105.54174	-999	-999	0	0	0	0	0	0	0	0	0.050252606
30021	Conterminous US : Montana : Dawson	47.272427	-104.901024	-999	-999	0	0	0	0	0	0	0	0	0.050252606
30023	Conterminous US : Montana : Deer Lodge	46.094612	-113.141624	-999	-999	0	0	0	0	0	0	0	0	0.050252606
30025	Conterminous US : Montana : Fallon	46.318184	-104.405716	-999	-999	0	0	0	0	0	0	0	0	0.050252606
30027	Conterminous US : Montana : Fergus	47.22364	-109.223717	-999	-999	0	0	0	0	0	0	0	0	0.050252606
30029	Conterminous US : Montana : Flathead	48.314575	-114.054535	-999	-999	0	0	0	0	0	0	0	0	0.050252606
30031	Conterminous US : Montana : Gallatin	45.518055	-111.163918	-999	-999	0	0	0	0	0	0	0	0	0.050252606
30033	Conterminous US : Montana : Garfield	47.280033	-106.98671	-999	-999	0	0	0	0	0	0	0	0	0.050252606
30035	Conterminous US : Montana : Glacier	48.705669	-112.990501	-999	-999	0	0	0	0	0	0	0	0	0.050252606
30037	Conterminous US : Montana : Golden Valley	46.380623	-109.174583	-999	-999	0	0	0	0	0	0	0	0	0.050252606
30039	Conterminous US : Montana : Granite	46.395954	-113.427353	-999	-999	0	0	0	0	0	0	0	0	0.050252606
30041	Conterminous US : Montana : Hill	48.631958	-110.106323	-999	-999	0	0	0	0	0	0	0	0	0.050252606
30043	Conterminous US : Montana : Jefferson	46.124245	-112.059425	-999	-999	0	0	0	0	0	0	0	0	0.050252606
30045	Conterminous US : Montana : Judith Basin	47.032558	-110.305321	-999	-999	0	0	0	0	0	0	0	0	0.050252606
30047	Conterminous US : Montana : Lake	47.642902	-114.083687	-999	-999	0	0	0	0	0	0	0	0	0.050252606
30049	Conterminous US : Montana : Lewis and Clark	47.122032	-112.382927	0	-999	0	0	0	0	0	0	0	0	0.050252606
30051	Conterminous US : Montana : Liberty	48.559654	-111.036926	-999	-999	0	0	0	0	0	0	0	0	0.050252606
30053	Conterminous US : Montana : Lincoln	48.552383	-115.463188	-999	-999	0	0	0	0	0	0	0	0	0.050252606
30055	Conterminous US : Montana : McCone	47.629627	-105.757225	-999	-999	0	0	0	0	0	0	0	0	0.050252606
30057	Conterminous US : Montana : Madison	45.325279	-111.91378	-999	-999	0	0	0	0	0	0	0	0	0.050252606
30059	Conterminous US : Montana : Meagher	46.585701	-110.921738	-999	-999	0	0	0	0	0	0	0	0	0.050252606
30061	Conterminous US : Montana : Mineral	47.154907	-115.06485	-999	-999	0	0	0	0	0	0	0	0	0.050252606
30063	Conterminous US : Montana : Missoula	47.027264	-113.892677	0	-999	0	0	0	0	0	0	0	0	0.050252606
30065	Conterminous US : Montana : Musselshell	46.50528	-108.439766	-999	-999	0	0	0	0	0	0	0	0	0.050252606
30067	Conterminous US : Montana : Park	45.421906	-110.532799	-999	-999	0	0	0	0	0	0	0	0	0.050252606
30069	Conterminous US : Montana : Petroleum	47.141918	-108.226578	-999	-999	0	0	0	0	0	0	0	0	0.050252606
30071	Conterminous US : Montana : Phillips	48.250141	-107.928894	-999	-999	0	0	0	0	0	0	0	0	0.050252606
30073	Conterminous US : Montana : Pondera	48.230312	-112.219925	-999	-999	0	0	0	0	0	0	0	0	0.050252606
30075	Conterminous US : Montana : Powder River	45.408924	-105.555344	-999	-999	0	0	0	0	0	0	0	0	0.050252606
30077	Conterminous US : Montana : Powell	46.844227	-112.931099	-999	-999	0	0	0	0	0	0	0	0	0.050252606
30079	Conterminous US : Montana : Prairie	46.812382	-105.50399	0	-999	0	0	0	0	0	0	0	0	0.050252606
30081	Conterminous US : Montana : Ravalli	46.079296	-114.119064	-999	-999	0	0	0	0	0	0	0	0	0.050252606
30083	Conterminous US : Montana : Richland	47.785515	-104.563385	-999	-999	0	0	0	0	0	0	0	0	0.050252606
30085	Conterminous US : Montana : Roosevelt	48.282745	-104.995171	-999	-999	0	0	0	0	0	0	0	0	0.050252606
30087	Conterminous US : Montana : Rosebud	46.173359	-106.666412	-999	-999	0	0	0	0	0	0	0	0	0.050252606
30089	Conterminous US : Montana : Sanders	47.7565	-115.180298	-999	-999	0	0	0	0	0	0	0	0	0.050252606
30091	Conterminous US : Montana : Sheridan	48.705524	-104.533913	-999	-999	0	0	0	0	0	0	0	0	0.050252606
30093	Conterminous US : Montana : Silver Bow	45.895958	-112.660225	-999	-999	0	0	0	0	0	0	0	0	0.050252606
30095	Conterminous US : Montana : Stillwater	45.658901	-109.382095	-999	-999	0	0	0	0	0	0	0	0	0.050252606
30097	Conterminous US : Montana : Sweet Grass	45.813061	-109.941315	-999	-999	0	0	0	0	0	0	0	0	0.050252606
30099	Conterminous US : Montana : Teton	47.819035	-112.281723	-999	-999	0	0	0	0	0	0	0	0	0.050252606
30101	Conterminous US : Montana : Toole	48.645054	-111.73349	-999	-999	0	0	0	0	0	0	0	0	0.050252606
30103	Conterminous US : Montana : Treasure	46.209557	-107.280373	-999	-999	0	0	0	0	0	0	0	0	0.050252606
30105	Conterminous US : Montana : Valley	48.34985	-106.670425	0	-999	0	0	0	0	0	0	0	0	0.050252606
30107	Conterminous US : Montana : Wheatland	46.497047	-109.857147	-999	-999	0	0	0	0	0	0	0	0	0.050252606
30109	Conterminous US : Montana : Wibaux	46.962967	-104.274521	-999	-999	0	0	0	0	0	0	0	0	0.050252606
30111	Conterminous US : Montana : Yellowstone	45.936989	-108.276657	-999	-999	0	0	0	1	0	0	0	0	0.418010243
31001	Conterminous US : Nebraska : Adams	40.520634	-98.500046	-999	-999	0	0	0	1	0	0	0	0	0.418010243
31003	Conterminous US : Nebraska : Antelope	42.183224	-98.058037	-999	-999	0	0	0	1	0	0	0	0	0.418010243
31005	Conterminous US : Nebraska : Arthur	41.571945	-101.6959	-999	-999	0	0	0	1	0	0	0	0	0.418010243
31007	Conterminous US : Nebraska : Banner	41.539749	-103.726265	-999	-999	1	0	0	1	0	0	0	0	0.479405713
31009	Conterminous US : Nebraska : Blaine	41.925228	-99.990768	-999	-999	0	0	0	1	0	0	0	0	0.418010243
31011	Conterminous US : Nebraska : Boone	41.703934	-98.070473	-999	-999	0	0	0	1	0	0	0	0	0.418010243
31013	Conterminous US : Nebraska : Box Butte	42.210381	-103.081779	-999	-999	0	0	0	1	0	0	0	0	0.418010243
31015	Conterminous US : Nebraska : Boyd	42.894447	-98.773026	-999	-999	0	0	0	1	0	0	0	0	0.418010243
31017	Conterminous US : Nebraska : Brown	42.359562	-99.92392	-999	-999	0	0	0	1	0	0	0	0	0.418010243
31019	Conterminous US : Nebraska : Buffalo	40.855225	-99.074982	-999	-999	0	0	0	1	0	0	0	0	0.418010243
31021	Conterminous US : Nebraska : Burt	41.854179	-96.337746	-999	-999	0	0	1	1	0	0	0	0	0.433367743
31023	Conterminous US : Nebraska : Butler	41.22607	-97.132042	-999	-999	0	0	0	1	0	0	0	0	0.418010243
31025	Conterminous US : Nebraska : Cass	40.909878	-96.14061	-999	-999	0	0	0	1	0	0	0	0	0.418010243
31027	Conterminous US : Nebraska : Cedar	42.604511	-97.256821	-999	-999	0	0	0	1	0	0	0	0	0.418010243
31029	Conterminous US : Nebraska : Chase	40.530392	-101.694191	-999	-999	1	0	0	1	0	0	0	0	0.479405713
31031	Conterminous US : Nebraska : Cherry	42.571323	-101.047653	-999	-999	0	0	0	1	0	0	0	0	0.418010243
31033	Conterminous US : Nebraska : Cheyenne	41.214237	-103.011932	-999	-999	0	0	0	1	0	0	0	0	0.418010243
31035	Conterminous US : Nebraska : Clay	40.52367	-98.051048	-999	-999	0	0	0	1	0	0	0	0	0.418010243
31037	Conterminous US : Nebraska : Colfax	41.574959	-97.088943	-999	-999	0	0	0	1	0	0	0	0	0.418010243
31039	Conterminous US : Nebraska : Cuming	41.915867	-96.788521	1	-999	0	0	0	1	0	0	0	0	0.418010243
31041	Conterminous US : Nebraska : Custer	41.393894	-99.726868	-999	-999	0	0	0	1	0	0	0	0	0.418010243
31043	Conterminous US : Nebraska : Dakota	42.391644	-96.561356	-999	-999	0	0	0	1	0	0	0	0	0.418010243
31045	Conterminous US : Nebraska : Dawes	42.711212	-103.134872	-999	-999	0	0	0	1	0	0	0	0	0.418010243
31047	Conterminous US : Nebraska : Dawson	40.867378	-99.815155	-999	-999	1	0	0	1	0	0	0	0	0.479405713
31049	Conterminous US : Nebraska : Deuel	41.111904	-102.332611	-999	-999	1	0	0	1	0	0	0	0	0.479405713
31051	Conterminous US : Nebraska : Dixon	42.485279	-96.855865	-999	-999	0	0	0	1	0	0	0	0	0.418010243
31053	Conterminous US : Nebraska : Dodge	41.577007	-96.645851	-999	-999	0	0	1	1	0	0	0	0	0.433367743
31055	Conterminous US : Nebraska : Douglas	41.297092	-96.154068	1	-999	0	0	0	1	0	1	0	0	0.451750796
31057	Conterminous US : Nebraska : Dundy	40.180164	-101.681129	-999	-999	1	0	0	1	0	0	0	0	0.479405713
31059	Conterminous US : Nebraska : Fillmore	40.52504	-97.596703	-999	-999	0	0	0	1	0	0	0	0	0.418010243
31061	Conterminous US : Nebraska : Franklin	40.183205	-98.962082	-999	-999	1	0	0	1	0	0	0	0	0.479405713
31063	Conterminous US : Nebraska : Frontier	40.530949	-100.406685	-999	-999	1	0	0	1	0	0	0	0	0.479405713
31065	Conterminous US : Nebraska : Furnas	40.191864	-99.90966	-999	-999	1	0	0	1	0	0	0	0	0.479405713
31067	Conterminous US : Nebraska : Gage	40.255234	-96.683456	-999	-999	0	0	0	1	0	0	0	0	0.418010243
31069	Conterminous US : Nebraska : Garden	41.633366	-102.302986	-999	-999	0	0	0	1	0	0	0	0	0.418010243
31071	Conterminous US : Nebraska : Garfield	41.906868	-98.951233	-999	-999	0	0	0	1	0	0	0	0	0.418010243
31073	Conterminous US : Nebraska : Gosper	40.509094	-99.823204	-999	-999	1	0	0	1	0	0	0	0	0.479405713
31075	Conterminous US : Nebraska : Grant	41.913956	-101.755966	-999	-999	0	0	0	1	0	0	0	0	0.418010243
31077	Conterminous US : Nebraska : Greeley	41.56757	-98.530563	-999	-999	0	0	0	1	0	0	0	0	0.418010243
31079	Conterminous US : Nebraska : Hall	40.866028	-98.502663	0	-999	0	0	0	1	0	0	0	0	0.418010243
31081	Conterminous US : Nebraska : Hamilton	40.872818	-98.022331	-999	-999	0	0	0	1	0	0	0	0	0.418010243
31083	Conterminous US : Nebraska : Harlan	40.178764	-99.403419	-999	-999	1	0	0	1	0	0	0	0	0.479405713
31085	Conterminous US : Nebraska : Hayes	40.537235	-101.047966	-999	-999	1	0	0	1	0	0	0	0	0.479405713
31087	Conterminous US : Nebraska : Hitchcock	40.176895	-101.04422	-999	-999	1	0	0	1	0	0	0	0	0.479405713
31089	Conterminous US : Nebraska : Holt	42.459286	-98.784767	-999	-999	0	0	0	1	0	0	0	0	0.418010243
31091	Conterminous US : Nebraska : Hooker	41.918701	-101.116814	-999	-999	0	0	0	1	0	0	0	0	0.418010243
31093	Conterminous US : Nebraska : Howard	41.21685	-98.513344	-999	-999	0	0	0	1	0	0	0	0	0.418010243
31095	Conterminous US : Nebraska : Jefferson	40.175735	-97.143105	-999	-999	0	0	0	1	0	0	0	0	0.418010243
31097	Conterminous US : Nebraska : Johnson	40.395012	-96.265366	-999	-999	0	0	0	1	0	0	0	0	0.418010243
31099	Conterminous US : Nebraska : Kearny	40.509121	-98.947601	-999	-999	1	0	0	1	0	0	0	0	0.479405713
31101	Conterminous US : Nebraska : Keith	41.194244	-101.644447	-999	-999	1	0	0	1	0	0	0	0	0.479405713
31103	Conterminous US : Nebraska : Keya Paha	42.875481	-99.718353	-999	-999	0	0	0	1	0	0	0	0	0.418010243
31105	Conterminous US : Nebraska : Kimball	41.199272	-103.703156	-999	-999	0	0	0	1	0	0	0	0	0.418010243
31107	Conterminous US : Nebraska : Knox	42.634403	-97.89135	-999	-999	0	0	0	1	0	0	0	0	0.418010243
31109	Conterminous US : Nebraska : Lancaster	40.783546	-96.68866	-999	1	0	0	0	1	0	1	0	0	0.451750796
31111	Conterminous US : Nebraska : Lincoln	41.050323	-100.744484	-999	-999	1	0	0	1	0	0	0	0	0.479405713
31113	Conterminous US : Nebraska : Logan	41.542156	-100.443665	-999	-999	0	0	0	1	0	0	0	0	0.418010243
31115	Conterminous US : Nebraska : Loup	41.897663	-99.509773	-999	-999	0	0	0	1	0	0	0	0	0.418010243
31117	Conterminous US : Nebraska : McPherson	41.648415	-101.12085	-999	-999	0	0	0	1	0	0	0	0	0.418010243
31119	Conterminous US : Nebraska : Madison	41.909927	-97.606857	-999	-999	0	0	0	1	0	0	0	0	0.418010243
31121	Conterminous US : Nebraska : Merrick	41.1698	-98.031052	-999	-999	0	0	0	1	0	0	0	0	0.418010243
31123	Conterminous US : Nebraska : Morrill	41.732204	-102.990593	-999	-999	0	0	0	1	0	0	0	0	0.418010243
31125	Conterminous US : Nebraska : Nance	41.402386	-97.991409	-999	-999	0	0	0	1	0	0	0	0	0.418010243
31127	Conterminous US : Nebraska : Nemaha	40.385235	-95.853058	-999	-999	0	0	0	1	0	0	0	0	0.418010243
31129	Conterminous US : Nebraska : Nuckolls	40.176491	-98.046844	-999	-999	0	0	0	1	0	0	0	0	0.418010243
31131	Conterminous US : Nebraska : Otoe	40.637993	-96.131027	-999	-999	0	0	0	1	0	0	0	0	0.418010243
31133	Conterminous US : Nebraska : Pawnee	40.137852	-96.245224	-999	-999	0	0	0	1	0	0	0	0	0.418010243
31135	Conterminous US : Nebraska : Perkins	40.857647	-101.627464	-999	-999	1	0	0	1	0	0	0	0	0.479405713
31137	Conterminous US : Nebraska : Phelps	40.516365	-99.406555	0	-999	1	0	0	1	0	0	0	0	0.479405713
31139	Conterminous US : Nebraska : Pierce	42.271412	-97.610992	-999	-999	0	0	0	1	0	0	0	0	0.418010243
31141	Conterminous US : Nebraska : Platte	41.576866	-97.513466	-999	-999	0	0	0	1	0	0	0	0	0.418010243
31143	Conterminous US : Nebraska : Polk	41.187923	-97.570663	-999	-999	0	0	0	1	0	0	0	0	0.418010243
31145	Conterminous US : Nebraska : Red Willow	40.169418	-100.468575	-999	-999	1	0	0	1	0	0	0	0	0.479405713
31147	Conterminous US : Nebraska : Richardson	40.123741	-95.718605	1	-999	0	0	0	1	0	0	0	0	0.418010243
31149	Conterminous US : Nebraska : Rock	42.394749	-99.420853	-999	-999	0	0	0	1	0	0	0	0	0.418010243
31151	Conterminous US : Nebraska : Saline	40.516804	-97.131752	-999	-999	0	0	0	1	0	0	0	0	0.418010243
31153	Conterminous US : Nebraska : Sarpy	41.115063	-96.109123	-999	-999	0	0	0	1	0	1	0	0	0.451750796
31155	Conterminous US : Nebraska : Saunders	41.223152	-96.640923	-999	-999	0	0	0	1	0	0	0	0	0.418010243
31157	Conterminous US : Nebraska : Scotts Bluff	41.85033	-103.701546	0	-999	1	0	0	1	0	0	0	0	0.479405713
31159	Conterminous US : Nebraska : Seward	40.871944	-97.140381	-999	-999	0	0	0	1	0	0	0	0	0.418010243
31161	Conterminous US : Nebraska : Sheridan	42.512287	-102.368279	-999	-999	0	0	0	1	0	0	0	0	0.418010243
31163	Conterminous US : Nebraska : Sherman	41.218742	-98.972847	-999	-999	0	0	0	1	0	0	0	0	0.418010243
31165	Conterminous US : Nebraska : Sioux	42.470612	-103.732109	-999	-999	0	0	0	1	0	0	0	0	0.418010243
31167	Conterminous US : Nebraska : Stanton	41.905045	-97.177109	-999	-999	0	0	0	1	0	0	0	0	0.418010243
31169	Conterminous US : Nebraska : Thayer	40.173843	-97.59626	-999	-999	0	0	0	1	0	0	0	0	0.418010243
31171	Conterminous US : Nebraska : Thomas	41.848621	-100.506912	-999	-999	0	0	0	1	0	0	0	0	0.418010243
31173	Conterminous US : Nebraska : Thurston	42.15406	-96.533943	-999	-999	0	0	0	0	0	0	0	0	0.050252606
31175	Conterminous US : Nebraska : Valley	41.564095	-98.983482	-999	-999	0	0	0	1	0	0	0	0	0.418010243
31177	Conterminous US : Nebraska : Washington	41.533974	-96.224579	-999	-999	0	0	0	1	0	0	0	0	0.418010243
31179	Conterminous US : Nebraska : Wayne	42.210747	-97.126244	-999	-999	0	0	0	1	0	0	0	0	0.418010243
31181	Conterminous US : Nebraska : Webster	40.180645	-98.498589	-999	-999	0	0	0	1	0	0	0	0	0.418010243
31183	Conterminous US : Nebraska : Wheeler	41.922577	-98.520851	-999	-999	0	0	0	1	0	0	0	0	0.418010243
31185	Conterminous US : Nebraska : York	40.873055	-97.596741	-999	-999	0	0	0	1	0	1	0	0	0.451750796
32001	Conterminous US : Nevada : Churchill	39.537708	-118.264168	0	-999	0	0	0	0	0	0	0	0	0.050252606
32003	Conterminous US : Nevada : Clark	36.214256	-115.013809	-999	0	1	0	0	1	0	0	0	0	0.479405713
32005	Conterminous US : Nevada : Douglas	38.905128	-119.609016	-999	0	0	0	0	0	0	0	0	0	0.050252606
32007	Conterminous US : Nevada : Elko	41.141132	-115.351425	-999	-999	0	0	0	0	0	0	0	0	0.050252606
32009	Conterminous US : Nevada : Esmeralda	37.778965	-117.632385	-999	-999	1	0	0	1	0	0	0	0	0.479405713
32011	Conterminous US : Nevada : Eureka	39.977787	-116.272209	-999	-999	0	0	0	0	0	0	0	0	0.050252606
32013	Conterminous US : Nevada : Humboldt	41.407913	-118.127594	-999	-999	0	0	0	1	0	0	0	0	0.418010243
32015	Conterminous US : Nevada : Lander	39.900211	-117.047241	-999	-999	0	0	0	1	0	0	0	0	0.418010243
32017	Conterminous US : Nevada : Lincoln	37.634605	-114.863037	-999	-999	1	0	0	1	0	0	0	0	0.479405713
32019	Conterminous US : Nevada : Lyon	39.022213	-119.197426	-999	-999	1	0	0	1	0	0	0	0	0.479405713
32021	Conterminous US : Nevada : Mineral	38.516647	-118.416283	-999	-999	1	0	0	1	0	0	0	0	0.479405713
32023	Conterminous US : Nevada : Nye	37.965862	-116.459007	-999	0	0	0	0	0	0	0	0	0	0.050252606
32027	Conterminous US : Nevada : Pershing	40.43964	-118.409477	-999	-999	0	0	0	1	0	0	0	0	0.418010243
32029	Conterminous US : Nevada : Storey	39.438385	-119.524643	-999	-999	0	0	0	0	0	0	0	0	0.050252606
32031	Conterminous US : Nevada : Washoe	40.734016	-119.66227	0	-999	0	0	0	0	0	0	0	0	0.050252606
32033	Conterminous US : Nevada : White Pine	39.418236	-114.900604	-999	-999	0	0	0	0	0	0	0	0	0.050252606
32510	Conterminous US : Nevada : Carson City	39.153061	-119.747375	0	-999	1	0	0	1	0	0	0	0	0.479405713
33001	Conterminous US : New Hampshire : Belknap	43.519108	-71.425369	-999	-999	0	0	0	0	1	0	0	0	0.267717314
33003	Conterminous US : New Hampshire : Carroll	43.867565	-71.201668	-999	-999	0	0	0	0	1	0	0	0	0.267717314
33005	Conterminous US : New Hampshire : Cheshire	42.925453	-72.248215	-999	-999	0	0	0	0	1	0	0	0	0.267717314
33007	Conterminous US : New Hampshire : Coos	44.65242	-71.289383	-999	-999	0	0	0	0	1	0	0	0	0.267717314
33009	Conterminous US : New Hampshire : Grafton	43.926498	-71.842339	-999	1	0	0	0	0	1	0	0	0	0.267717314
33011	Conterminous US : New Hampshire : Hillsborough	42.911644	-71.723099	1	-999	0	0	1	0	1	0	0	0	0.409237079
33013	Conterminous US : New Hampshire : Merrimack	43.299484	-71.68013	-999	-999	0	0	1	0	1	0	0	0	0.409237079
33015	Conterminous US : New Hampshire : Rockingham	42.988583	-71.098991	1	-999	0	0	1	0	1	0	0	0	0.409237079
33017	Conterminous US : New Hampshire : Strafford	43.293171	-71.035889	-999	-999	0	0	1	0	1	0	0	0	0.409237079
33019	Conterminous US : New Hampshire : Sullivan	43.361187	-72.222084	1	-999	0	0	0	0	1	0	0	0	0.267717314
34001	Conterminous US : New Jersey : Atlantic	39.469353	-74.633759	1	-999	1	1	1	1	1	1	1	1	0.999575369
34003	Conterminous US : New Jersey : Bergen	40.959698	-74.07473	1	-999	1	0	1	1	1	1	1	1	0.997439405
34005	Conterminous US : New Jersey : Burlington	39.875786	-74.66301	1	-999	1	1	1	1	1	1	1	1	0.999575369
34007	Conterminous US : New Jersey : Camden	39.802353	-74.96125	-999	1	1	1	1	1	1	1	1	1	0.999575369
34009	Conterminous US : New Jersey : Cape May	39.086143	-74.847717	1	-999	1	1	1	1	1	1	1	1	0.999575369
34011	Conterminous US : New Jersey : Cumberland	39.328388	-75.121643	-999	1	1	1	1	1	1	1	1	1	0.999575369
34013	Conterminous US : New Jersey : Essex	40.787399	-74.246292	1	-999	1	0	1	1	1	1	1	1	0.997439405
34015	Conterminous US : New Jersey : Gloucester	39.722824	-75.145546	1	-999	1	1	1	1	1	1	1	1	0.999575369
34017	Conterminous US : New Jersey : Hudson	40.731377	-74.078598	1	-999	1	1	1	1	1	1	1	1	0.999575369
34019	Conterminous US : New Jersey : Hunterdon	40.565285	-74.911972	1	-999	1	0	1	1	1	1	1	1	0.997439405
34021	Conterminous US : New Jersey : Mercer	40.282501	-74.703728	1	-999	1	0	1	1	1	1	1	1	0.997439405
34023	Conterminous US : New Jersey : Middlesex	40.439613	-74.407578	1	-999	1	0	1	1	1	1	1	1	0.997439405
34025	Conterminous US : New Jersey : Monmouth	40.287048	-74.152443	1	-999	1	1	1	1	1	1	1	1	0.999575369
34027	Conterminous US : New Jersey : Morris	40.858582	-74.547424	1	-999	0	0	1	1	1	0	1	1	0.955387406
34029	Conterminous US : New Jersey : Ocean	39.865669	-74.258865	1	-999	1	1	1	1	1	1	1	1	0.999575369
34031	Conterminous US : New Jersey : Passaic	41.037891	-74.298279	1	-999	0	0	1	1	1	1	0	1	0.965525183
34033	Conterminous US : New Jersey : Salem	39.57383	-75.357353	1	-999	1	1	1	1	1	1	1	1	0.999575369
34035	Conterminous US : New Jersey : Somerset	40.565521	-74.619926	-999	1	1	0	1	1	1	1	1	1	0.997439405
34037	Conterminous US : New Jersey : Sussex	41.13744	-74.691841	1	-999	0	0	1	1	1	1	0	1	0.965525183
34039	Conterminous US : New Jersey : Union	40.65987	-74.308693	-999	1	1	0	1	1	1	1	1	1	0.997439405
34041	Conterminous US : New Jersey : Warren	40.853523	-75.009544	1	-999	1	0	1	1	1	1	0	1	0.991391034
35001	Conterminous US : New Mexico : Bernalillo	35.054001	-106.669067	0	-999	1	0	0	1	0	0	0	0	0.479405713
35003	Conterminous US : New Mexico : Catron	33.901859	-108.39209	-999	-999	0	0	0	1	0	0	0	0	0.418010243
35005	Conterminous US : New Mexico : Chaves	33.361603	-104.469833	1	-999	1	0	0	1	0	0	0	0	0.479405713
35006	Conterminous US : New Mexico : Cibola	34.932049	-108.000374	-999	-999	1	0	0	1	0	0	0	0	0.479405713
35007	Conterminous US : New Mexico : Colfax	36.612961	-104.640129	-999	-999	1	0	0	1	0	0	0	0	0.479405713
35009	Conterminous US : New Mexico : Curry	34.572983	-103.346054	-999	-999	1	0	0	1	0	0	0	0	0.479405713
35011	Conterminous US : New Mexico : De Baca	34.359272	-104.368698	-999	-999	1	0	0	1	0	0	0	0	0.479405713
35013	Conterminous US : New Mexico : Dona Ana	32.35091	-106.832184	-999	-999	1	0	0	1	0	0	0	0	0.479405713
35015	Conterminous US : New Mexico : Eddy	32.45787	-104.30648	1	-999	1	0	0	1	0	0	0	0	0.479405713
35017	Conterminous US : New Mexico : Grant	32.732086	-108.3815	0	-999	1	0	0	1	0	0	0	0	0.479405713
35019	Conterminous US : New Mexico : Guadalupe	34.869781	-104.784966	-999	-999	1	0	0	1	0	0	0	0	0.479405713
35021	Conterminous US : New Mexico : Harding	35.859581	-103.851494	-999	-999	1	0	0	1	0	0	0	0	0.479405713
35023	Conterminous US : New Mexico : Hidalgo	31.898052	-108.75193	-999	-999	1	0	0	1	0	0	0	0	0.479405713
35025	Conterminous US : New Mexico : Lea	32.795689	-103.413269	-999	-999	1	0	0	1	0	0	0	0	0.479405713
35027	Conterminous US : New Mexico : Lincoln	33.74094	-105.449081	-999	-999	1	0	0	1	0	0	0	0	0.479405713
35028	Conterminous US : New Mexico : Los Alamos	35.870049	-106.307968	-999	-999	0	0	0	1	0	0	0	0	0.418010243
35029	Conterminous US : New Mexico : Luna	32.184525	-107.747192	-999	-999	1	0	0	1	0	0	0	0	0.479405713
35031	Conterminous US : New Mexico : McKinley	35.583878	-108.253265	-999	-999	0	0	0	0	0	0	0	0	0.050252606
35033	Conterminous US : New Mexico : Mora	35.982841	-104.921898	-999	-999	0	0	0	1	0	0	0	0	0.418010243
35035	Conterminous US : New Mexico : Otero	32.588776	-105.781082	0	-999	1	0	0	1	0	0	0	0	0.479405713
35037	Conterminous US : New Mexico : Quay	35.107018	-103.548073	-999	-999	1	0	0	1	0	0	0	0	0.479405713
35039	Conterminous US : New Mexico : Rio Arriba	36.50967	-106.693985	0	-999	0	0	0	0	0	0	0	0	0.050252606
35041	Conterminous US : New Mexico : Roosevelt	34.021458	-103.482727	-999	-999	1	0	0	1	0	0	0	0	0.479405713
35043	Conterminous US : New Mexico : Sandoval	35.68507	-106.882622	-999	-999	1	0	0	1	0	0	0	0	0.479405713
35045	Conterminous US : New Mexico : San Juan	36.511623	-108.324577	-999	0	0	0	0	1	0	0	0	0	0.418010243
35047	Conterminous US : New Mexico : San Miguel	35.47686	-104.80352	-999	-999	1	0	0	1	0	0	0	0	0.479405713
35049	Conterminous US : New Mexico : Santa Fe	35.514324	-105.965775	-999	-999	1	0	0	1	0	0	0	0	0.479405713
35051	Conterminous US : New Mexico : Sierra	33.119461	-107.188156	-999	-999	1	0	0	1	0	0	0	0	0.479405713
35053	Conterminous US : New Mexico : Socorro	33.991657	-106.939133	0	-999	1	0	0	1	0	0	0	0	0.479405713
35055	Conterminous US : New Mexico : Taos	36.57653	-105.637985	-999	-999	0	0	0	1	0	0	0	0	0.418010243
35057	Conterminous US : New Mexico : Torrance	34.554977	-105.890556	-999	-999	1	0	0	1	0	0	0	0	0.479405713
35059	Conterminous US : New Mexico : Union	36.488087	-103.475723	-999	-999	1	0	0	1	0	0	0	0	0.479405713
35061	Conterminous US : New Mexico : Valencia	34.716839	-106.80658	0	-999	1	0	0	1	0	0	0	0	0.479405713
36001	Conterminous US : New York : Albany	42.588242	-73.974007	-999	0	0	0	1	0	0	0	0	0	0.199604998
36003	Conterminous US : New York : Allegany	42.247852	-78.026154	-999	-999	0	0	0	0	0	0	0	0	0.050252606
36005	Conterminous US : New York : Bronx	40.848709	-73.852936	-999	1	1	0	1	1	1	1	1	1	0.997439405
36007	Conterminous US : New York : Broome	42.161976	-75.830284	-999	-999	0	0	0	0	1	0	0	0	0.267717314
36009	Conterminous US : New York : Cattaraugus	42.239094	-78.662338	0	-999	0	0	0	0	1	0	0	0	0.267717314
36011	Conterminous US : New York : Cayuga	43.008545	-76.574585	-999	-999	0	0	1	0	0	0	0	0	0.199604998
36013	Conterminous US : New York : Chautauqua	42.304214	-79.407593	-999	-999	0	0	1	0	1	0	0	0	0.409237079
36015	Conterminous US : New York : Chemung	42.155281	-76.747177	-999	-999	0	0	0	0	0	0	0	0	0.050252606
36017	Conterminous US : New York : Chenango	42.478024	-75.602242	-999	-999	0	0	0	0	1	0	0	0	0.267717314
36019	Conterminous US : New York : Clinton	44.752712	-73.705643	0	-999	0	0	0	0	0	0	0	0	0.050252606
36021	Conterminous US : New York : Columbia	42.24773	-73.626808	-999	-999	0	0	1	0	1	0	0	0	0.409237079
36023	Conterminous US : New York : Cortland	42.59404	-76.076241	-999	-999	0	0	0	0	1	0	0	0	0.267717314
36025	Conterminous US : New York : Delaware	42.193985	-74.966728	-999	-999	0	0	0	0	1	0	0	0	0.267717314
36027	Conterminous US : New York : Dutchess	41.754768	-73.740044	-999	-999	0	0	1	0	1	1	0	0	0.43758471
36029	Conterminous US : New York : Erie	42.752758	-78.778191	-999	0	0	0	1	0	1	0	0	0	0.409237079
36031	Conterminous US : New York : Essex	44.1096	-73.778435	-999	-999	0	0	0	0	1	0	0	0	0.267717314
36033	Conterminous US : New York : Franklin	44.594376	-74.310669	-999	-999	0	0	0	0	1	0	0	0	0.267717314
36035	Conterminous US : New York : Fulton	43.115608	-74.423676	-999	-999	0	0	0	0	1	0	0	0	0.267717314
36037	Conterminous US : New York : Genesee	43.000912	-78.19278	-999	-999	0	0	1	0	0	0	0	0	0.199604998
36039	Conterminous US : New York : Greene	42.286968	-74.149544	-999	-999	0	0	0	0	1	0	0	0	0.267717314
36041	Conterminous US : New York : Hamilton	43.657879	-74.502457	-999	-999	0	0	0	0	1	0	0	0	0.267717314
36043	Conterminous US : New York : Herkimer	43.571011	-74.841095	-999	-999	0	0	0	0	1	0	0	0	0.267717314
36045	Conterminous US : New York : Jefferson	43.996517	-76.052902	-999	-999	0	0	1	0	1	0	0	0	0.409237079
36047	Conterminous US : New York : Kings	40.635044	-73.950638	1	-999	1	0	1	1	1	1	1	1	0.997439405
36049	Conterminous US : New York : Lewis	43.782681	-75.444138	-999	-999	0	0	0	0	1	0	0	0	0.267717314
36051	Conterminous US : New York : Livingston	42.727486	-77.769775	-999	-999	0	0	1	0	0	0	0	0	0.199604998
36053	Conterminous US : New York : Madison	42.910027	-75.663574	1	-999	0	0	0	0	1	0	0	0	0.267717314
36055	Conterminous US : New York : Monroe	43.464474	-77.664658	0	-999	0	0	1	0	0	0	0	0	0.199604998
36057	Conterminous US : New York : Montgomery	42.90089	-74.435356	-999	-999	0	0	1	0	1	0	0	0	0.409237079
36059	Conterminous US : New York : Nassau	40.72961	-73.589417	1	-999	1	1	1	1	1	1	1	1	0.999575369
36061	Conterminous US : New York : New York	40.776642	-73.970184	1	-999	1	0	1	1	1	1	1	1	0.997439405
36063	Conterminous US : New York : Niagara	43.45673	-78.792145	-999	-999	0	0	0	0	0	1	0	1	0.442880272
36065	Conterminous US : New York : Oneida	43.242725	-75.43428	1	-999	0	0	1	0	1	0	0	0	0.409237079
36067	Conterminous US : New York : Onondaga	43.006516	-76.196136	-999	-999	0	0	1	0	1	0	0	0	0.409237079
36069	Conterminous US : New York : Ontario	42.856358	-77.303497	-999	-999	0	0	1	0	0	0	0	0	0.199604998
36071	Conterminous US : New York : Orange	41.402409	-74.306252	1	-999	0	0	1	1	1	1	0	1	0.965525183
36073	Conterminous US : New York : Orleans	43.502289	-78.229729	0	-999	0	0	0	0	0	1	0	1	0.442880272
36075	Conterminous US : New York : Oswego	43.461445	-76.209259	-999	-999	0	0	1	0	1	0	0	0	0.409237079
36077	Conterminous US : New York : Otsego	42.629776	-75.028839	-999	-999	0	0	0	0	1	0	0	0	0.267717314
36079	Conterminous US : New York : Putnam	41.427902	-73.743881	-999	1	0	0	1	1	1	0	1	1	0.955387406
36081	Conterminous US : New York : Queens	40.658566	-73.83802	1	-999	1	0	1	1	1	1	1	1	0.997439405
36083	Conterminous US : New York : Rensselaer	42.710423	-73.513847	0	-999	0	0	1	0	1	0	0	0	0.409237079
36085	Conterminous US : New York : Richmond	40.561264	-74.1399	1	-999	1	1	1	1	1	1	1	1	0.999575369
36087	Conterminous US : New York : Rockland	41.15464	-74.024643	1	-999	0	0	1	1	1	1	1	1	0.984944309
36089	Conterminous US : New York : Saint Lawrence	44.488113	-75.07431	-999	-999	0	0	0	0	1	0	0	0	0.267717314
36091	Conterminous US : New York : Saratoga	43.106136	-73.855385	-999	-999	0	0	1	0	1	0	0	0	0.409237079
36093	Conterminous US : New York : Schenectady	42.817539	-74.043549	0	-999	0	0	1	0	1	0	0	0	0.409237079
36095	Conterminous US : New York : Schoharie	42.591293	-74.438171	-999	-999	0	0	0	0	1	0	0	0	0.267717314
36097	Conterminous US : New York : Schuyler	42.419777	-76.938606	-999	-999	0	0	1	0	0	0	0	0	0.199604998
36099	Conterminous US : New York : Seneca	42.782295	-76.827087	1	-999	0	0	1	0	0	0	0	0	0.199604998
36101	Conterminous US : New York : Steuben	42.266724	-77.385529	-999	-999	0	0	0	0	0	0	0	0	0.050252606
36103	Conterminous US : New York : Suffolk	40.943554	-72.692215	1	-999	1	1	1	1	1	1	1	1	0.999575369
36105	Conterminous US : New York : Sullivan	41.719994	-74.771576	-999	-999	0	0	1	0	1	0	0	0	0.409237079
36107	Conterminous US : New York : Tioga	42.178059	-76.297455	-999	-999	0	0	0	0	0	0	0	0	0.050252606
36109	Conterminous US : New York : Tompkins	42.453003	-76.47348	-999	-999	0	0	1	0	0	0	0	0	0.199604998
36111	Conterminous US : New York : Ulster	41.947216	-74.265457	-999	-999	0	0	0	0	1	0	0	0	0.267717314
36113	Conterminous US : New York : Warren	43.555103	-73.838142	-999	-999	0	0	0	0	1	0	0	0	0.267717314
36115	Conterminous US : New York : Washington	43.312378	-73.43943	-999	-999	0	0	1	0	1	0	0	0	0.409237079
36117	Conterminous US : New York : Wayne	43.458759	-77.063164	-999	-999	0	0	1	0	0	0	0	0	0.199604998
36119	Conterminous US : New York : Westchester	41.152771	-73.745911	1	-999	0	0	1	1	1	1	1	1	0.984944309
36121	Conterminous US : New York : Wyoming	42.701363	-78.228569	-999	-999	0	0	0	0	1	0	0	0	0.267717314
36123	Conterminous US : New York : Yates	42.638237	-77.104324	-999	-999	0	0	1	0	0	0	0	0	0.199604998
37001	Conterminous US : North Carolina : Alamance	36.043953	-79.400574	1	-999	1	1	1	1	1	1	1	1	0.999575369
37003	Conterminous US : North Carolina : Alexander	35.920952	-81.177467	1	-999	1	1	1	1	1	1	1	1	0.999575369
37005	Conterminous US : North Carolina : Alleghany	36.489357	-81.132301	1	-999	1	0	1	1	1	1	1	1	0.997439405
37007	Conterminous US : North Carolina : Anson	34.974995	-80.109962	1	-999	1	1	1	1	1	1	1	1	0.999575369
37009	Conterminous US : North Carolina : Ashe	36.44347	-81.499336	1	-999	1	1	1	1	1	0	1	1	0.997012288
37011	Conterminous US : North Carolina : Avery	36.07209	-81.920288	1	-999	0	0	0	0	1	0	1	1	0.598923083
37013	Conterminous US : North Carolina : Beaufort	35.482311	-76.84201	1	-999	1	1	1	1	1	1	1	1	0.999575369
37015	Conterminous US : North Carolina : Bertie	36.059044	-76.962364	1	-999	1	1	1	1	1	1	1	1	0.999575369
37017	Conterminous US : North Carolina : Bladen	34.591938	-78.53949	1	-999	1	1	1	1	1	1	1	1	0.999575369
37019	Conterminous US : North Carolina : Brunswick	34.038754	-78.227768	1	-999	1	1	1	1	1	1	1	1	0.999575369
37021	Conterminous US : North Carolina : Buncombe	35.609371	-82.530426	1	-999	1	1	1	1	1	1	1	1	0.999575369
37023	Conterminous US : North Carolina : Burke	35.746181	-81.706177	1	-999	1	1	1	1	1	1	1	1	0.999575369
37025	Conterminous US : North Carolina : Cabarrus	35.388371	-80.552696	1	-999	1	1	1	1	1	1	1	1	0.999575369
37027	Conterminous US : North Carolina : Caldwell	35.957916	-81.529999	1	-999	1	1	1	1	1	1	1	1	0.999575369
37029	Conterminous US : North Carolina : Camden	36.342342	-76.162491	1	-999	1	1	1	1	1	1	1	1	0.999575369
37031	Conterminous US : North Carolina : Carteret	34.858315	-76.52697	1	-999	1	1	1	1	1	1	1	1	0.999575369
37033	Conterminous US : North Carolina : Caswell	36.394299	-79.339607	1	-999	1	1	1	1	1	1	1	1	0.999575369
37035	Conterminous US : North Carolina : Catawba	35.66045	-81.212845	1	-999	1	1	1	1	1	1	1	1	0.999575369
37037	Conterminous US : North Carolina : Chatham	35.704994	-79.251457	1	-999	1	1	1	1	1	1	1	1	0.999575369
37039	Conterminous US : North Carolina : Cherokee	35.13623	-84.06131	1	-999	1	1	1	1	1	1	1	1	0.999575369
37041	Conterminous US : North Carolina : Chowan	36.128979	-76.602753	1	-999	1	1	1	1	1	1	1	1	0.999575369
37043	Conterminous US : North Carolina : Clay	35.052998	-83.752266	1	-999	1	1	1	1	1	1	1	1	0.999575369
37045	Conterminous US : North Carolina : Cleveland	35.334629	-81.557114	-999	1	1	1	1	1	1	1	1	1	0.999575369
37047	Conterminous US : North Carolina : Columbus	34.2616	-78.639305	1	-999	1	1	1	1	1	1	1	1	0.999575369
37049	Conterminous US : North Carolina : Craven	35.118179	-77.082542	1	-999	1	1	1	1	1	1	1	1	0.999575369
37051	Conterminous US : North Carolina : Cumberland	35.050194	-78.82872	-999	1	1	1	1	1	1	1	1	1	0.999575369
37053	Conterminous US : North Carolina : Currituck	36.372173	-75.941223	1	-999	1	1	1	1	1	0	1	1	0.997012288
37055	Conterminous US : North Carolina : Dare	35.60627	-75.767532	1	-999	1	1	1	1	1	0	1	1	0.997012288
37057	Conterminous US : North Carolina : Davidson	35.795132	-80.207108	-999	1	1	1	1	1	1	1	1	1	0.999575369
37059	Conterminous US : North Carolina : Davie	35.929356	-80.542549	1	-999	1	1	1	1	1	1	1	1	0.999575369
37061	Conterminous US : North Carolina : Duplin	34.934402	-77.93354	1	-999	1	1	1	1	1	1	1	1	0.999575369
37063	Conterminous US : North Carolina : Durham	36.033821	-78.87812	1	-999	1	1	1	1	1	1	1	1	0.999575369
37065	Conterminous US : North Carolina : Edgecombe	35.917053	-77.602654	1	-999	1	1	1	1	1	1	1	1	0.999575369
37067	Conterminous US : North Carolina : Forsyth	36.132465	-80.256958	1	-999	1	1	1	1	1	1	1	1	0.999575369
37069	Conterminous US : North Carolina : Franklin	36.088242	-78.283089	1	-999	1	1	1	1	1	1	1	1	0.999575369
37071	Conterminous US : North Carolina : Gaston	35.293343	-81.177254	1	-999	1	1	1	1	1	1	1	1	0.999575369
37073	Conterminous US : North Carolina : Gates	36.442135	-76.702354	1	-999	1	1	1	1	1	1	1	1	0.999575369
37075	Conterminous US : North Carolina : Graham	35.348366	-83.830917	1	-999	1	1	1	1	1	1	1	1	0.999575369
37077	Conterminous US : North Carolina : Granville	36.299885	-78.657631	1	-999	1	1	1	1	1	1	1	1	0.999575369
37079	Conterminous US : North Carolina : Greene	35.48196	-77.681686	1	-999	1	1	1	1	1	1	1	1	0.999575369
37081	Conterminous US : North Carolina : Guilford	36.079063	-79.788666	1	-999	1	1	1	1	1	1	1	1	0.999575369
37083	Conterminous US : North Carolina : Halifax	36.251438	-77.644844	1	-999	1	1	1	1	1	1	1	1	0.999575369
37085	Conterminous US : North Carolina : Harnett	35.368633	-78.871613	1	-999	1	1	1	1	1	1	1	1	0.999575369
37087	Conterminous US : North Carolina : Haywood	35.557098	-82.972824	1	-999	1	1	1	1	1	1	1	1	0.999575369
37089	Conterminous US : North Carolina : Henderson	35.336414	-82.479744	1	-999	1	1	1	1	1	1	1	1	0.999575369
37091	Conterminous US : North Carolina : Hertford	36.363518	-76.981613	1	-999	1	1	1	1	1	1	1	1	0.999575369
37093	Conterminous US : North Carolina : Hoke	35.017235	-79.241966	1	-999	1	1	1	1	1	1	1	1	0.999575369
37095	Conterminous US : North Carolina : Hyde	35.408157	-76.153687	1	-999	1	1	1	1	1	1	1	1	0.999575369
37097	Conterminous US : North Carolina : Iredell	35.806355	-80.874542	1	-999	1	1	1	1	1	1	1	1	0.999575369
37099	Conterminous US : North Carolina : Jackson	35.27993	-83.122475	-999	1	0	1	0	1	1	1	1	1	0.987019351
37101	Conterminous US : North Carolina : Johnston	35.513401	-78.36731	1	-999	1	1	1	1	1	1	1	1	0.999575369
37103	Conterminous US : North Carolina : Jones	35.032269	-77.356194	1	-999	1	1	1	1	1	1	1	1	0.999575369
37105	Conterminous US : North Carolina : Lee	35.476337	-79.172119	1	-999	1	1	1	1	1	1	1	1	0.999575369
37107	Conterminous US : North Carolina : Lenoir	35.240067	-77.635513	1	-999	1	1	1	1	1	1	1	1	0.999575369
37109	Conterminous US : North Carolina : Lincoln	35.488503	-81.226974	1	-999	1	1	1	1	1	1	1	1	0.999575369
37111	Conterminous US : North Carolina : McDowell	35.682232	-82.048027	-999	1	1	1	1	1	1	1	1	1	0.999575369
37113	Conterminous US : North Carolina : Macon	35.152958	-83.421898	1	-999	1	1	1	1	1	1	1	1	0.999575369
37115	Conterminous US : North Carolina : Madison	35.864079	-82.71273	1	-999	1	1	1	1	1	1	1	1	0.999575369
37117	Conterminous US : North Carolina : Martin	35.841061	-77.112869	1	-999	1	1	1	1	1	1	1	1	0.999575369
37119	Conterminous US : North Carolina : Mecklenburg	35.246861	-80.833832	1	-999	1	1	1	1	1	1	1	1	0.999575369
37121	Conterminous US : North Carolina : Mitchell	36.013103	-82.163551	1	-999	1	1	1	1	1	0	1	1	0.997012288
37123	Conterminous US : North Carolina : Montgomery	35.334415	-79.906601	1	-999	1	1	1	1	1	1	1	1	0.999575369
37125	Conterminous US : North Carolina : Moore	35.308273	-79.492722	1	-999	1	1	1	1	1	1	1	1	0.999575369
37127	Conterminous US : North Carolina : Nash	35.965946	-77.987556	1	-999	1	1	1	1	1	1	1	1	0.999575369
37129	Conterminous US : North Carolina : New Hanover	34.177876	-77.869675	1	-999	1	1	1	1	1	1	1	1	0.999575369
37131	Conterminous US : North Carolina : Northampton	36.421776	-77.398354	1	-999	1	1	1	1	1	1	1	1	0.999575369
37133	Conterminous US : North Carolina : Onslow	34.763107	-77.499466	1	-999	1	1	1	1	1	1	1	1	0.999575369
37135	Conterminous US : North Carolina : Orange	36.062531	-79.119995	1	-999	1	1	1	1	1	1	1	1	0.999575369
37137	Conterminous US : North Carolina : Pamlico	35.147575	-76.665268	1	-999	1	1	1	1	1	1	1	1	0.999575369
37139	Conterminous US : North Carolina : Pasquotank	36.265182	-76.260696	-999	1	1	1	1	1	1	1	1	1	0.999575369
37141	Conterminous US : North Carolina : Pender	34.512554	-77.888107	1	-999	1	1	1	1	1	1	1	1	0.999575369
37143	Conterminous US : North Carolina : Perquimans	36.180897	-76.403244	1	-999	1	1	1	1	1	1	1	1	0.999575369
37145	Conterminous US : North Carolina : Person	36.386337	-78.965645	1	-999	1	1	1	1	1	1	1	1	0.999575369
37147	Conterminous US : North Carolina : Pitt	35.592964	-77.373138	1	-999	1	1	1	1	1	1	1	1	0.999575369
37149	Conterminous US : North Carolina : Polk	35.277901	-82.167618	1	-999	1	1	1	1	1	1	1	1	0.999575369
37151	Conterminous US : North Carolina : Randolph	35.709915	-79.806213	1	-999	1	1	1	1	1	1	1	1	0.999575369
37153	Conterminous US : North Carolina : Richmond	35.004635	-79.755692	1	-999	1	1	1	1	1	1	1	1	0.999575369
37155	Conterminous US : North Carolina : Robeson	34.63921	-79.100883	-999	1	1	1	1	1	1	1	1	1	0.999575369
37157	Conterminous US : North Carolina : Rockingham	36.381805	-79.782753	1	-999	1	1	1	1	1	1	1	1	0.999575369
37159	Conterminous US : North Carolina : Rowan	35.641331	-80.521721	1	-999	1	1	1	1	1	1	1	1	0.999575369
37161	Conterminous US : North Carolina : Rutherford	35.402748	-81.919579	1	-999	1	1	1	1	1	1	1	1	0.999575369
37163	Conterminous US : North Carolina : Sampson	34.990574	-78.371384	1	-999	1	1	1	1	1	1	1	1	0.999575369
37165	Conterminous US : North Carolina : Scotland	34.840023	-79.477341	1	-999	1	1	1	1	1	1	1	1	0.999575369
37167	Conterminous US : North Carolina : Stanly	35.310448	-80.254372	-999	1	1	1	1	1	1	1	1	1	0.999575369
37169	Conterminous US : North Carolina : Stokes	36.393505	-80.266197	1	-999	1	1	1	1	1	1	1	1	0.999575369
37171	Conterminous US : North Carolina : Surry	36.415417	-80.686462	1	-999	1	1	1	1	1	1	1	1	0.999575369
37173	Conterminous US : North Carolina : Swain	35.568848	-83.465614	1	-999	0	0	0	0	1	0	1	1	0.598923083
37175	Conterminous US : North Carolina : Transylvania	35.210079	-82.81665	1	-999	1	1	1	1	1	1	1	1	0.999575369
37177	Conterminous US : North Carolina : Tyrrell	35.870419	-76.165344	-999	1	1	1	1	1	1	1	1	1	0.999575369
37179	Conterminous US : North Carolina : Union	34.991817	-80.530434	1	-999	1	1	1	1	1	1	1	1	0.999575369
37181	Conterminous US : North Carolina : Vance	36.365482	-78.405434	1	-999	1	1	1	1	1	1	1	1	0.999575369
37183	Conterminous US : North Carolina : Wake	35.789845	-78.650627	1	-999	1	1	1	1	1	1	1	1	0.999575369
37185	Conterminous US : North Carolina : Warren	36.398106	-78.099899	-999	1	1	1	1	1	1	1	1	1	0.999575369
37187	Conterminous US : North Carolina : Washington	35.844711	-76.572289	1	-999	1	1	1	1	1	1	1	1	0.999575369
37189	Conterminous US : North Carolina : Watauga	36.235371	-81.709923	1	-999	0	0	0	1	1	0	1	1	0.90406712
37191	Conterminous US : North Carolina : Wayne	35.354191	-78.008667	1	-999	1	1	1	1	1	1	1	1	0.999575369
37193	Conterminous US : North Carolina : Wilkes	36.208881	-81.166092	-999	1	1	1	1	1	1	1	1	1	0.999575369
37195	Conterminous US : North Carolina : Wilson	35.700356	-77.9216	1	-999	1	1	1	1	1	1	1	1	0.999575369
37197	Conterminous US : North Carolina : Yadkin	36.158764	-80.665161	1	-999	1	1	1	1	1	1	1	1	0.999575369
37199	Conterminous US : North Carolina : Yancey	35.889454	-82.304115	1	-999	1	1	1	1	1	0	1	1	0.997012288
38001	Conterminous US : North Dakota : Adams	46.096813	-102.533195	-999	-999	0	0	0	0	0	0	0	0	0.050252606
38003	Conterminous US : North Dakota : Barnes	46.942551	-98.070198	-999	-999	0	0	0	0	0	0	0	0	0.050252606
38005	Conterminous US : North Dakota : Benson	48.071743	-99.351151	-999	-999	0	0	0	0	0	0	0	0	0.050252606
38007	Conterminous US : North Dakota : Billings	47.007046	-103.364014	-999	-999	0	0	0	0	0	0	0	0	0.050252606
38009	Conterminous US : North Dakota : Bottineau	48.794411	-100.831261	-999	-999	0	0	0	0	0	0	0	0	0.050252606
38011	Conterminous US : North Dakota : Bowman	46.110146	-103.505943	-999	-999	0	0	0	0	0	0	0	0	0.050252606
38013	Conterminous US : North Dakota : Burke	48.786453	-102.520088	-999	-999	0	0	0	0	0	0	0	0	0.050252606
38015	Conterminous US : North Dakota : Burleigh	46.971844	-100.461998	0	-999	0	0	0	0	0	0	0	0	0.050252606
38017	Conterminous US : North Dakota : Cass	46.927002	-97.252373	0	-999	0	0	0	0	0	0	0	0	0.050252606
38019	Conterminous US : North Dakota : Cavalier	48.76844	-98.463791	-999	-999	0	0	0	0	0	0	0	0	0.050252606
38021	Conterminous US : North Dakota : Dickey	46.107758	-98.496521	-999	-999	0	0	0	0	0	0	0	0	0.050252606
38023	Conterminous US : North Dakota : Divide	48.814754	-103.509323	-999	-999	0	0	0	0	0	0	0	0	0.050252606
38025	Conterminous US : North Dakota : Dunn	47.354549	-102.612366	-999	-999	0	0	0	0	0	0	0	0	0.050252606
38027	Conterminous US : North Dakota : Eddy	47.723434	-98.900475	-999	-999	0	0	0	0	0	0	0	0	0.050252606
38029	Conterminous US : North Dakota : Emmons	46.284256	-100.237839	-999	-999	0	0	0	0	0	0	0	0	0.050252606
38031	Conterminous US : North Dakota : Foster	47.471432	-98.872879	-999	-999	0	0	0	0	0	0	0	0	0.050252606
38033	Conterminous US : North Dakota : Golden Valley	46.938923	-103.844612	-999	-999	0	0	0	0	0	0	0	0	0.050252606
38035	Conterminous US : North Dakota : Grand Forks	47.926003	-97.450851	0	-999	0	0	0	0	0	0	0	0	0.050252606
38037	Conterminous US : North Dakota : Grant	46.357826	-101.639046	-999	-999	0	0	0	0	0	0	0	0	0.050252606
38039	Conterminous US : North Dakota : Griggs	47.456333	-98.232285	-999	-999	0	0	0	0	0	0	0	0	0.050252606
38041	Conterminous US : North Dakota : Hettinger	46.435703	-102.454239	-999	-999	0	0	0	0	0	0	0	0	0.050252606
38043	Conterminous US : North Dakota : Kidder	46.938274	-99.731201	-999	-999	0	0	0	0	0	0	0	0	0.050252606
38045	Conterminous US : North Dakota : La Moure	46.464195	-98.526054	-999	-999	0	0	0	0	0	0	0	0	0.050252606
38047	Conterminous US : North Dakota : Logan	46.469276	-99.504585	-999	-999	0	0	0	0	0	0	0	0	0.050252606
38049	Conterminous US : North Dakota : McHenry	48.233841	-100.63327	-999	-999	0	0	0	0	0	0	0	0	0.050252606
38051	Conterminous US : North Dakota : McIntosh	46.117035	-99.443039	-999	-999	0	0	0	0	0	0	0	0	0.050252606
38053	Conterminous US : North Dakota : McKenzie	47.742474	-103.403214	-999	-999	0	0	0	0	0	0	0	0	0.050252606
38055	Conterminous US : North Dakota : McLean	47.653053	-101.421791	-999	-999	0	0	0	0	0	0	0	0	0.050252606
38057	Conterminous US : North Dakota : Mercer	47.307148	-101.833328	-999	-999	0	0	0	0	0	0	0	0	0.050252606
38059	Conterminous US : North Dakota : Morton	46.710819	-101.298264	-999	-999	0	0	0	0	0	0	0	0	0.050252606
38061	Conterminous US : North Dakota : Mountrail	48.210293	-102.364754	-999	-999	0	0	0	0	0	0	0	0	0.050252606
38063	Conterminous US : North Dakota : Nelson	47.918667	-98.20443	-999	-999	0	0	0	0	0	0	0	0	0.050252606
38065	Conterminous US : North Dakota : Oliver	47.11808	-101.331421	-999	-999	0	0	0	0	0	0	0	0	0.050252606
38067	Conterminous US : North Dakota : Pembina	48.766895	-97.545403	-999	-999	0	0	0	0	0	0	0	0	0.050252606
38069	Conterminous US : North Dakota : Pierce	48.238884	-99.966499	-999	-999	0	0	0	0	0	0	0	0	0.050252606
38071	Conterminous US : North Dakota : Ramsey	48.266163	-98.739029	-999	-999	0	0	0	0	0	0	0	0	0.050252606
38073	Conterminous US : North Dakota : Ransom	46.449276	-97.647552	-999	-999	0	0	0	0	0	0	0	0	0.050252606
38075	Conterminous US : North Dakota : Renville	48.71278	-101.65815	-999	-999	0	0	0	0	0	0	0	0	0.050252606
38077	Conterminous US : North Dakota : Richland	46.265221	-96.937958	-999	-999	0	0	0	0	0	0	0	0	0.050252606
38079	Conterminous US : North Dakota : Rolette	48.768272	-99.840462	-999	-999	0	0	0	0	0	0	0	0	0.050252606
38081	Conterminous US : North Dakota : Sargent	46.108208	-97.630028	-999	-999	0	0	0	0	0	0	0	0	0.050252606
38083	Conterminous US : North Dakota : Sheridan	47.58136	-100.330986	-999	-999	0	0	0	0	0	0	0	0	0.050252606
38085	Conterminous US : North Dakota : Sioux	46.110619	-101.061287	-999	-999	0	0	0	0	0	0	0	0	0.050252606
[truncated: 1,112 more rows]
